# Supplementary material for: 2-(4,5-Dimeth­oxy-2-nitro­phen­yl)-4-meth­oxy-3-methyl-9-phenyl­sulfonyl-9H-carbazole
Source: Acta Crystallogr Sect E Struct Rep Online. 2014 Feb 22;70(Pt 3):o336–7. doi: 10.1107/S1600536814003535 (PMC3998409; doi:10.1107/S1600536814003535)
Supplement: Supplementary file 1 [file e-70-0o336-sup1.cif]

##############################################################################
#                                                                            #
# This CIF contains the data in a paper accepted for publication in          #
# Acta Crystallographica Section E. It conforms to the requirements of       #
# Notes for Authors for Acta Crystallographica Section E, and has been       #
# peer reviewed under the auspices of the IUCr Commission on Journals.       #
#                                                                            #
# Full details of the Crystallographic Information File format               #
# are given in the paper "The Crystallographic Information File (CIF):       #
# a New Standard Archive File for Crystallography" by S. R. Hall, F. H.      #
# Allen and I. D. Brown [Acta Cryst. (1991), A47, 655-685].                  #
#                                                                            #
# The current version of the core CIF dictionary is obtainable from          #
# ftp://ftp.iucr.org/pub/cif_core.dic.                                       #
#                                                                            #
# Software is freely available for graphical display of the structure(s)     #
# in this CIF. For information consult the CIF software page                 #
# http://www.iucr.org/resources/cif/software.                                #
#                                                                            #
# This file may be used for bona fide research purposes within the           #
# scientific community so long as proper attribution is given to the journal # 
# article from which it was obtained.                                        #
#                                                                            #
##############################################################################
data_global
_audit_creation_method     SHELXL-97
_journal_date_recd_electronic     2014-02-06
_journal_date_accepted     2014-02-17
_journal_name_full     'Acta Crystallographica, Section E'
_journal_year     2014
_journal_volume     70
_journal_issue      3
_journal_page_first     o336
_journal_page_last     o337
_journal_paper_category     QO
_journal_paper_doi     10.1107/S1600536814003535
_journal_coeditor_code     LD2120
_publ_contact_author_name     'K. Sethusankar'
_publ_contact_author_address
;
Department of Physics
RKM Vivekananda College (Autonomous)
Chennai 600 004
India
;
_publ_contact_author_email     ksethusankar@yahoo.co.in
_publ_contact_author_fax     '044 091 2499 3057'
_publ_contact_author_phone     '044 091 24484170'
_publ_section_title
;\
2-(4,5-Dimethoxy-2-nitrophenyl)-4-methoxy-3-methyl-9-phenylsulfonyl-9<i>H</i>-\
carbazole
;
loop_
    _publ_author_name
    _publ_author_address
    'P. Narayanan'
;
Department of Physics
RKM Vivekananda College (Autonomous)
Chennai 600 004
India
;
    'K. Sethusankar'
;
Department of Physics
RKM Vivekananda College (Autonomous)
Chennai 600 004
India
;
    'Velu Saravanan'
;
Department of Organic Chemistry
University of Madras
Maraimalai campus
Chennai 600 025
India
;
    'Arasambattu K. Mohanakrishnan'
;
Department of Organic Chemistry
University of Madras
Maraimalai campus
Chennai 600 025
India
;
data_I
_database_code_depnum_ccdc_archive 'CCDC 987381'
_audit_creation_method     SHELXL-97
_chemical_name_systematic
;\
Methyl 3'-benzyl-4'-(2,4-dichlorophenyl)-1'-methyl-\
2-oxospiro[indoline-3,2'-pyrrolidine]-3'-carboxylate
;
_chemical_name_common     ?
_chemical_formula_moiety     'C28 H24 N2 O7 S'
_chemical_formula_sum     'C28 H24 N2 O7 S'
_chemical_formula_iupac     'C28 H24 N2 O7 S'
_chemical_formula_weight     532.56
_chemical_melting_point     ?
_symmetry_cell_setting     orthorhombic
_symmetry_space_group_name_H-M     'P c a 21'
_symmetry_space_group_name_Hall     'P 2c -2ac'
loop_
    _symmetry_equiv_pos_as_xyz
    'x, y, z'
    '-x, -y, z+1/2'
    '-x+1/2, y, z+1/2'
    'x+1/2, -y, z'
_cell_length_a     8.4543(3)
_cell_length_b     13.6605(5)
_cell_length_c     21.6359(9)
_cell_angle_alpha     90.00
_cell_angle_beta     90.00
_cell_angle_gamma     90.00
_cell_volume     2498.73(16)
_cell_formula_units_Z     4
_cell_measurement_reflns_used     4175
_cell_measurement_theta_min     2.40
_cell_measurement_theta_max     27.19
_cell_measurement_temperature     296(2)
_exptl_crystal_description     block
_exptl_crystal_colour     colourless
_exptl_crystal_size_max     0.25
_exptl_crystal_size_mid     0.25
_exptl_crystal_size_min     0.20
_exptl_crystal_density_diffrn     1.416
_exptl_crystal_density_meas     ?
_exptl_crystal_density_method     'not measured'
_exptl_crystal_F_000     1112
_exptl_absorpt_coefficient_mu     0.182
_exptl_absorpt_correction_type     multi-scan
_exptl_absorpt_process_details     '(SADABS; Bruker, 2008)'
_exptl_absorpt_correction_T_min     0.956
_exptl_absorpt_correction_T_max     0.964
_exptl_special_details     ?
_diffrn_ambient_temperature     296(2)
_diffrn_radiation_type     MoK\a
_diffrn_radiation_wavelength     0.71073
_diffrn_radiation_source     'fine-focus sealed tube'
_diffrn_radiation_monochromator     graphite
_diffrn_measurement_device_type     'Bruker Kappa APEXII CCD'
_diffrn_measurement_method     '\w and \f scans'
_diffrn_detector_area_resol_mean     ?
_diffrn_reflns_number     14161
_diffrn_reflns_av_R_equivalents     0.0279
_diffrn_reflns_av_sigmaI/netI     0.0362
_diffrn_reflns_theta_min     2.40
_diffrn_reflns_theta_max     27.19
_diffrn_reflns_theta_full     27.19
_diffrn_measured_fraction_theta_max     0.998
_diffrn_measured_fraction_theta_full     0.998
_diffrn_reflns_limit_h_min     -10
_diffrn_reflns_limit_h_max     10
_diffrn_reflns_limit_k_min     -10
_diffrn_reflns_limit_k_max     17
_diffrn_reflns_limit_l_min     -27
_diffrn_reflns_limit_l_max     27
_diffrn_standards_number     ?
_diffrn_standards_interval_count     ?
_diffrn_standards_interval_time     ?
_diffrn_standards_decay_%     ?
_refine_special_details
;
Refinement of <i>F</i>^2^ against ALL reflections. The weighted <i>R</i>-factor
<i>wR</i> and goodness of fit <i>S</i> are based on <i>F</i>^2^, conventional
<i>R</i>-factors <i>R</i> are based on <i>F</i>, with <i>F</i> set to zero for
negative <i>F</i>^2^. The threshold expression of <i>F</i>^2^ >
\s(<i>F</i>^2^) is used only for calculating <i>R</i>-factors(gt) <i>etc</i>.
and is not relevant to the choice of reflections for refinement.
<i>R</i>-factors based on <i>F</i>^2^ are statistically about twice as large
as those based on <i>F</i>, and <i>R</i>- factors based on ALL data will be
even larger.
;
_reflns_number_total     5152
_reflns_number_gt     4175
_reflns_threshold_expression     I>2sigma(I)
_refine_ls_structure_factor_coef     Fsqd
_refine_ls_matrix_type     full
_refine_ls_R_factor_all     0.0497
_refine_ls_R_factor_gt     0.0340
_refine_ls_wR_factor_gt     0.0770
_refine_ls_wR_factor_ref     0.0849
_refine_ls_goodness_of_fit_ref     1.000
_refine_ls_restrained_S_all     1.000
_refine_ls_number_reflns     5152
_refine_ls_number_parameters     347
_refine_ls_number_restraints     1
_refine_ls_hydrogen_treatment     constr
_refine_ls_weighting_scheme     calc
_refine_ls_weighting_details
         'calc w=1/[\s^2^(Fo^2^)+(0.0466P)^2^+0.0209P] where P=(Fo^2^+2Fc^2^)/3'
_atom_sites_solution_hydrogens     geom
_atom_sites_solution_primary     direct
_atom_sites_solution_secondary     difmap
_refine_ls_shift/su_max     0.000
_refine_ls_shift/su_mean     0.000
_refine_diff_density_max     0.154
_refine_diff_density_min     -0.195
_refine_ls_extinction_method     none
_refine_ls_extinction_coef     ?
_refine_ls_abs_structure_details     ?
_refine_ls_abs_structure_Flack     ?
loop_
    _atom_type_symbol
    _atom_type_description
    _atom_type_scat_dispersion_real
    _atom_type_scat_dispersion_imag
    _atom_type_scat_source
    'C' 'C' 0.0033 0.0016
                         'International Tables Vol C Tables 4.2.6.8 and 6.1.1.4'
    'H' 'H' 0.0000 0.0000
                         'International Tables Vol C Tables 4.2.6.8 and 6.1.1.4'
    'N' 'N' 0.0061 0.0033
                         'International Tables Vol C Tables 4.2.6.8 and 6.1.1.4'
    'O' 'O' 0.0106 0.0060
                         'International Tables Vol C Tables 4.2.6.8 and 6.1.1.4'
    'S' 'S' 0.1246 0.1234
                         'International Tables Vol C Tables 4.2.6.8 and 6.1.1.4'
_computing_data_collection     'APEX2 (Bruker, 2008)'
_computing_cell_refinement     'SAINT (Bruker, 2008)'
_computing_data_reduction     'SAINT (Bruker, 2008)'
_computing_structure_solution     'SHELXS97 (Sheldrick, 2008)'
_computing_structure_refinement     'SHELXL97 (Sheldrick, 2008)'
_computing_molecular_graphics
 'ORTEP-3 for Windows (Farrugia, 2012) and Mercury (Macrae <i>et al.</i>, 2008)'
_computing_publication_material
                            'SHELXL97 (Sheldrick, 2008) and PLATON (Spek, 2009)'
loop_
    _atom_site_type_symbol
    _atom_site_label
    _atom_site_fract_x
    _atom_site_fract_y
    _atom_site_fract_z
    _atom_site_U_iso_or_equiv
    _atom_site_adp_type
    _atom_site_calc_flag
    _atom_site_refinement_flags
    _atom_site_occupancy
    _atom_site_symmetry_multiplicity
    _atom_site_disorder_assembly
    _atom_site_disorder_group
    C C1 0.1268(2) 0.39477(15) 0.48958(10) 0.0410(5) Uani d . 1 1 . .
    C C2 0.0620(3) 0.41019(19) 0.43157(11) 0.0551(6) Uani d . 1 1 . .
    H H2 0.0564 0.3601 0.4026 0.066 Uiso calc R 1 1 . .
    C C3 0.0063(3) 0.5026(2) 0.41856(12) 0.0605(7) Uani d . 1 1 . .
    H H3 -0.0398 0.5146 0.3803 0.073 Uiso calc R 1 1 . .
    C C4 0.0172(3) 0.57813(19) 0.46105(12) 0.0550(6) Uani d . 1 1 . .
    H H4 -0.0196 0.6401 0.4505 0.066 Uiso calc R 1 1 . .
    C C5 0.0817(2) 0.56294(17) 0.51863(11) 0.0464(5) Uani d . 1 1 . .
    H H5 0.0879 0.6137 0.5472 0.056 Uiso calc R 1 1 . .
    C C6 0.1375(2) 0.46967(16) 0.53321(9) 0.0368(5) Uani d . 1 1 . .
    C C7 0.2083(2) 0.42888(14) 0.58853(9) 0.0335(4) Uani d . 1 1 . .
    C C8 0.2422(2) 0.46675(13) 0.64640(10) 0.0340(4) Uani d . 1 1 . .
    C C9 0.2998(2) 0.40758(15) 0.69354(9) 0.0377(5) Uani d . 1 1 . .
    C C10 0.3300(2) 0.30846(14) 0.68049(9) 0.0348(4) Uani d . 1 1 . .
    C C11 0.3021(2) 0.26937(15) 0.62219(9) 0.0363(4) Uani d . 1 1 . .
    H H11 0.3258 0.2043 0.6136 0.044 Uiso calc R 1 1 . .
    C C12 0.2382(2) 0.32938(14) 0.57735(9) 0.0340(4) Uani d . 1 1 . .
    C C13 0.3936(2) 0.24103(14) 0.72890(9) 0.0352(4) Uani d . 1 1 . .
    C C14 0.5425(2) 0.25771(15) 0.75502(9) 0.0383(5) Uani d . 1 1 . .
    H H14 0.5989 0.3134 0.7438 0.046 Uiso calc R 1 1 . .
    C C15 0.6080(2) 0.19307(14) 0.79735(10) 0.0372(4) Uani d . 1 1 . .
    C C16 0.5267(2) 0.10765(14) 0.81391(9) 0.0356(4) Uani d . 1 1 . .
    C C17 0.3815(2) 0.08873(15) 0.78787(10) 0.0380(4) Uani d . 1 1 . .
    H H17 0.3271 0.0316 0.7976 0.046 Uiso calc R 1 1 . .
    C C18 0.3174(2) 0.15556(15) 0.74717(9) 0.0365(4) Uani d . 1 1 . .
    C C19 -0.0262(2) 0.16388(16) 0.51846(11) 0.0460(5) Uani d . 1 1 . .
    C C20 -0.1607(3) 0.18574(18) 0.48542(16) 0.0630(7) Uani d . 1 1 . .
    H H20 -0.1538 0.2158 0.4470 0.076 Uiso calc R 1 1 . .
    C C21 -0.3066(3) 0.1621(2) 0.51058(19) 0.0755(9) Uani d . 1 1 . .
    H H21 -0.3986 0.1764 0.4889 0.091 Uiso calc R 1 1 . .
    C C22 -0.3159(3) 0.1178(2) 0.5671(2) 0.0778(9) Uani d . 1 1 . .
    H H22 -0.4144 0.1019 0.5834 0.093 Uiso calc R 1 1 . .
    C C23 -0.1818(3) 0.0967(2) 0.59984(16) 0.0728(8) Uani d . 1 1 . .
    H H23 -0.1896 0.0675 0.6385 0.087 Uiso calc R 1 1 . .
    C C24 -0.0346(3) 0.11877(18) 0.57567(13) 0.0558(6) Uani d . 1 1 . .
    H H24 0.0570 0.1036 0.5974 0.067 Uiso calc R 1 1 . .
    C C25 0.3301(3) 0.63070(16) 0.63949(13) 0.0551(6) Uani d . 1 1 . .
    H H25A 0.4234 0.6198 0.6638 0.083 Uiso calc R 1 1 . .
    H H25B 0.2946 0.6969 0.6451 0.083 Uiso calc R 1 1 . .
    H H25C 0.3539 0.6198 0.5967 0.083 Uiso calc R 1 1 . .
    C C26 0.3229(3) 0.44965(18) 0.75693(11) 0.0550(6) Uani d . 1 1 . .
    H H26A 0.4304 0.4713 0.7614 0.082 Uiso calc R 1 1 . .
    H H26B 0.3004 0.4005 0.7874 0.082 Uiso calc R 1 1 . .
    H H26C 0.2528 0.5042 0.7626 0.082 Uiso calc R 1 1 . .
    C C27 0.8274(3) 0.29669(17) 0.81872(13) 0.0578(7) Uani d . 1 1 . .
    H H27A 0.8500 0.3075 0.7758 0.087 Uiso calc R 1 1 . .
    H H27B 0.9244 0.2960 0.8417 0.087 Uiso calc R 1 1 . .
    H H27C 0.7607 0.3483 0.8338 0.087 Uiso calc R 1 1 . .
    C C28 0.5132(3) -0.03112(18) 0.87996(12) 0.0595(7) Uani d . 1 1 . .
    H H28A 0.4161 -0.0079 0.8976 0.089 Uiso calc R 1 1 . .
    H H28B 0.5748 -0.0632 0.9113 0.089 Uiso calc R 1 1 . .
    H H28C 0.4903 -0.0766 0.8473 0.089 Uiso calc R 1 1 . .
    N N1 0.1942(2) 0.30801(12) 0.51522(8) 0.0408(4) Uani d . 1 1 . .
    N N2 0.1579(2) 0.13389(15) 0.72451(9) 0.0471(5) Uani d . 1 1 . .
    O O1 0.1521(2) 0.20292(13) 0.42413(8) 0.0671(5) Uani d . 1 1 . .
    O O2 0.27674(18) 0.13467(11) 0.51672(8) 0.0541(4) Uani d . 1 1 . .
    O O3 0.06190(19) 0.20056(13) 0.72205(10) 0.0683(5) Uani d . 1 1 . .
    O O4 0.1284(2) 0.04933(13) 0.70995(10) 0.0692(5) Uani d . 1 1 . .
    O O5 0.20795(17) 0.56420(10) 0.65879(7) 0.0428(4) Uani d . 1 1 . .
    O O6 0.74881(19) 0.20527(10) 0.82589(8) 0.0504(4) Uani d . 1 1 . .
    O O7 0.60017(16) 0.04943(10) 0.85569(7) 0.0455(4) Uani d . 1 1 . .
    S S1 0.16035(6) 0.19526(4) 0.48928(3) 0.04579(14) Uani d . 1 1 . .
loop_
    _atom_site_aniso_label
    _atom_site_aniso_U_11
    _atom_site_aniso_U_22
    _atom_site_aniso_U_33
    _atom_site_aniso_U_12
    _atom_site_aniso_U_13
    _atom_site_aniso_U_23
    C1 0.0372(10) 0.0503(12) 0.0357(10) -0.0021(9) 0.0023(10) 0.0052(11)
    C2 0.0557(14) 0.0690(17) 0.0406(12) -0.0028(12) -0.0034(11) 0.0012(12)
    C3 0.0546(15) 0.083(2) 0.0439(14) 0.0040(12) -0.0075(11) 0.0171(14)
    C4 0.0493(13) 0.0633(15) 0.0525(14) 0.0125(11) 0.0033(11) 0.0211(13)
    C5 0.0378(11) 0.0542(14) 0.0471(12) 0.0084(10) 0.0046(10) 0.0099(11)
    C6 0.0289(9) 0.0470(13) 0.0345(10) 0.0009(8) 0.0033(8) 0.0066(9)
    C7 0.0293(9) 0.0342(10) 0.0371(10) 0.0004(7) 0.0046(8) 0.0038(9)
    C8 0.0322(9) 0.0318(10) 0.0378(10) 0.0031(8) 0.0068(8) -0.0018(9)
    C9 0.0407(11) 0.0367(12) 0.0357(11) 0.0023(8) 0.0015(9) -0.0015(9)
    C10 0.0359(10) 0.0343(11) 0.0342(11) 0.0013(8) -0.0005(8) 0.0014(8)
    C11 0.0399(10) 0.0294(10) 0.0395(11) 0.0014(8) 0.0030(9) -0.0018(9)
    C12 0.0330(9) 0.0391(11) 0.0297(10) -0.0012(8) 0.0014(8) -0.0022(9)
    C13 0.0400(10) 0.0325(10) 0.0330(10) 0.0026(8) 0.0014(8) 0.0006(9)
    C14 0.0471(11) 0.0310(11) 0.0368(10) -0.0018(8) 0.0006(9) 0.0035(9)
    C15 0.0360(10) 0.0370(11) 0.0386(11) 0.0020(8) -0.0013(9) -0.0010(9)
    C16 0.0411(10) 0.0308(10) 0.0350(11) 0.0065(8) 0.0029(9) 0.0049(8)
    C17 0.0417(11) 0.0323(10) 0.0400(11) 0.0004(8) 0.0051(9) 0.0034(9)
    C18 0.0373(10) 0.0363(11) 0.0359(11) 0.0014(8) 0.0028(8) 0.0000(9)
    C19 0.0444(11) 0.0399(12) 0.0537(14) -0.0001(9) -0.0046(10) -0.0154(11)
    C20 0.0592(14) 0.0596(15) 0.0703(17) 0.0035(12) -0.0182(14) -0.0069(14)
    C21 0.0431(14) 0.0681(18) 0.115(3) -0.0007(12) -0.0155(16) -0.0148(19)
    C22 0.0527(15) 0.0513(16) 0.129(3) -0.0095(12) 0.0142(17) -0.0140(19)
    C23 0.0725(19) 0.0544(16) 0.092(2) -0.0164(14) 0.0137(17) 0.0051(15)
    C24 0.0554(13) 0.0466(13) 0.0656(16) -0.0056(11) -0.0042(12) -0.0011(12)
    C25 0.0567(14) 0.0394(13) 0.0694(17) -0.0036(10) 0.0125(12) -0.0006(12)
    C26 0.0780(16) 0.0458(14) 0.0410(12) 0.0101(11) -0.0101(12) -0.0104(11)
    C27 0.0565(14) 0.0532(15) 0.0638(16) -0.0152(11) -0.0083(12) 0.0003(12)
    C28 0.0570(14) 0.0509(14) 0.0706(18) 0.0004(11) -0.0063(12) 0.0275(13)
    N1 0.0461(10) 0.0447(10) 0.0317(8) -0.0019(7) -0.0011(7) -0.0021(8)
    N2 0.0430(11) 0.0565(13) 0.0418(10) -0.0035(9) 0.0000(8) 0.0088(9)
    O1 0.0784(13) 0.0811(13) 0.0417(9) -0.0006(9) 0.0010(9) -0.0197(9)
    O2 0.0481(8) 0.0516(9) 0.0628(10) 0.0097(7) -0.0031(8) -0.0177(8)
    O3 0.0396(9) 0.0782(13) 0.0870(14) 0.0143(8) 0.0000(9) 0.0079(11)
    O4 0.0657(11) 0.0574(11) 0.0844(14) -0.0209(9) -0.0219(10) 0.0096(10)
    O5 0.0463(8) 0.0325(8) 0.0497(9) 0.0076(6) 0.0090(7) -0.0014(7)
    O6 0.0490(8) 0.0470(9) 0.0553(9) -0.0077(7) -0.0142(7) 0.0117(7)
    O7 0.0442(8) 0.0384(8) 0.0539(9) 0.0018(6) -0.0056(7) 0.0142(7)
    S1 0.0466(3) 0.0508(3) 0.0399(3) 0.0019(2) -0.0005(3) -0.0144(3)
_geom_special_details
;
All e.s.d.'s (except the e.s.d. in the dihedral angle between two l.s. planes)
are estimated using the full covariance matrix. The cell e.s.d.'s are taken
into account individually in the estimation of e.s.d.'s in distances, angles
and torsion angles; correlations between e.s.d.'s in cell parameters are only
used when they are defined by crystal symmetry. An approximate (isotropic)
treatment of cell e.s.d.'s is used for estimating e.s.d.'s involving l.s.
planes.
;
loop_
    _geom_bond_atom_site_label_1
    _geom_bond_atom_site_label_2
    _geom_bond_site_symmetry_2
    _geom_bond_distance
    _geom_bond_publ_flag
    C1 C2 . 1.385(3) ?
    C1 C6 . 1.395(3) ?
    C1 N1 . 1.427(3) ?
    C2 C3 . 1.376(4) ?
    C2 H2 . 0.9300 ?
    C3 C4 . 1.385(4) ?
    C3 H3 . 0.9300 ?
    C4 C5 . 1.376(3) ?
    C4 H4 . 0.9300 ?
    C5 C6 . 1.395(3) ?
    C5 H5 . 0.9300 ?
    C6 C7 . 1.449(3) ?
    C7 C8 . 1.385(3) ?
    C7 C12 . 1.404(3) ?
    C8 O5 . 1.389(2) ?
    C8 C9 . 1.389(3) ?
    C9 C10 . 1.407(3) ?
    C9 C26 . 1.500(3) ?
    C10 C11 . 1.390(3) ?
    C10 C13 . 1.495(3) ?
    C11 C12 . 1.380(3) ?
    C11 H11 . 0.9300 ?
    C12 N1 . 1.425(3) ?
    C13 C18 . 1.391(3) ?
    C13 C14 . 1.399(3) ?
    C14 C15 . 1.388(3) ?
    C14 H14 . 0.9300 ?
    C15 O6 . 1.351(3) ?
    C15 C16 . 1.401(3) ?
    C16 O7 . 1.355(2) ?
    C16 C17 . 1.375(3) ?
    C17 C18 . 1.379(3) ?
    C17 H17 . 0.9300 ?
    C18 N2 . 1.465(3) ?
    C19 C20 . 1.376(3) ?
    C19 C24 . 1.385(3) ?
    C19 S1 . 1.752(2) ?
    C20 C21 . 1.386(4) ?
    C20 H20 . 0.9300 ?
    C21 C22 . 1.366(5) ?
    C21 H21 . 0.9300 ?
    C22 C23 . 1.368(4) ?
    C22 H22 . 0.9300 ?
    C23 C24 . 1.383(4) ?
    C23 H23 . 0.9300 ?
    C24 H24 . 0.9300 ?
    C25 O5 . 1.437(3) ?
    C25 H25A . 0.9600 ?
    C25 H25B . 0.9600 ?
    C25 H25C . 0.9600 ?
    C26 H26A . 0.9600 ?
    C26 H26B . 0.9600 ?
    C26 H26C . 0.9600 ?
    C27 O6 . 1.423(3) ?
    C27 H27A . 0.9600 ?
    C27 H27B . 0.9600 ?
    C27 H27C . 0.9600 ?
    C28 O7 . 1.424(3) ?
    C28 H28A . 0.9600 ?
    C28 H28B . 0.9600 ?
    C28 H28C . 0.9600 ?
    N1 S1 . 1.6641(18) ?
    N2 O3 . 1.221(2) ?
    N2 O4 . 1.223(2) ?
    O1 S1 . 1.4152(18) ?
    O2 S1 . 1.4163(16) ?
loop_
    _geom_angle_atom_site_label_1
    _geom_angle_atom_site_label_2
    _geom_angle_atom_site_label_3
    _geom_angle_site_symmetry_1
    _geom_angle_site_symmetry_3
    _geom_angle
    _geom_angle_publ_flag
    C2 C1 C6 . . 121.8(2) ?
    C2 C1 N1 . . 129.5(2) ?
    C6 C1 N1 . . 108.66(18) ?
    C3 C2 C1 . . 117.4(2) ?
    C3 C2 H2 . . 121.3 ?
    C1 C2 H2 . . 121.3 ?
    C2 C3 C4 . . 121.7(2) ?
    C2 C3 H3 . . 119.2 ?
    C4 C3 H3 . . 119.2 ?
    C5 C4 C3 . . 121.0(2) ?
    C5 C4 H4 . . 119.5 ?
    C3 C4 H4 . . 119.5 ?
    C4 C5 C6 . . 118.5(2) ?
    C4 C5 H5 . . 120.8 ?
    C6 C5 H5 . . 120.8 ?
    C5 C6 C1 . . 119.66(19) ?
    C5 C6 C7 . . 132.7(2) ?
    C1 C6 C7 . . 107.68(18) ?
    C8 C7 C12 . . 118.70(17) ?
    C8 C7 C6 . . 133.51(18) ?
    C12 C7 C6 . . 107.72(18) ?
    C7 C8 O5 . . 119.31(17) ?
    C7 C8 C9 . . 121.26(17) ?
    O5 C8 C9 . . 119.29(18) ?
    C8 C9 C10 . . 118.44(18) ?
    C8 C9 C26 . . 119.60(18) ?
    C10 C9 C26 . . 121.93(19) ?
    C11 C10 C9 . . 121.41(18) ?
    C11 C10 C13 . . 117.40(17) ?
    C9 C10 C13 . . 121.19(18) ?
    C12 C11 C10 . . 118.44(18) ?
    C12 C11 H11 . . 120.8 ?
    C10 C11 H11 . . 120.8 ?
    C11 C12 C7 . . 121.64(18) ?
    C11 C12 N1 . . 130.06(18) ?
    C7 C12 N1 . . 108.29(16) ?
    C18 C13 C14 . . 116.04(18) ?
    C18 C13 C10 . . 123.34(17) ?
    C14 C13 C10 . . 120.43(17) ?
    C15 C14 C13 . . 121.47(18) ?
    C15 C14 H14 . . 119.3 ?
    C13 C14 H14 . . 119.3 ?
    O6 C15 C14 . . 125.07(18) ?
    O6 C15 C16 . . 114.73(17) ?
    C14 C15 C16 . . 120.20(19) ?
    O7 C16 C17 . . 124.92(18) ?
    O7 C16 C15 . . 115.74(17) ?
    C17 C16 C15 . . 119.34(18) ?
    C16 C17 C18 . . 119.19(19) ?
    C16 C17 H17 . . 120.4 ?
    C18 C17 H17 . . 120.4 ?
    C17 C18 C13 . . 123.73(19) ?
    C17 C18 N2 . . 116.19(19) ?
    C13 C18 N2 . . 120.06(17) ?
    C20 C19 C24 . . 121.2(2) ?
    C20 C19 S1 . . 120.2(2) ?
    C24 C19 S1 . . 118.54(18) ?
    C19 C20 C21 . . 118.7(3) ?
    C19 C20 H20 . . 120.6 ?
    C21 C20 H20 . . 120.6 ?
    C22 C21 C20 . . 120.4(3) ?
    C22 C21 H21 . . 119.8 ?
    C20 C21 H21 . . 119.8 ?
    C21 C22 C23 . . 120.6(3) ?
    C21 C22 H22 . . 119.7 ?
    C23 C22 H22 . . 119.7 ?
    C22 C23 C24 . . 120.3(3) ?
    C22 C23 H23 . . 119.9 ?
    C24 C23 H23 . . 119.9 ?
    C23 C24 C19 . . 118.8(3) ?
    C23 C24 H24 . . 120.6 ?
    C19 C24 H24 . . 120.6 ?
    O5 C25 H25A . . 109.5 ?
    O5 C25 H25B . . 109.5 ?
    H25A C25 H25B . . 109.5 ?
    O5 C25 H25C . . 109.5 ?
    H25A C25 H25C . . 109.5 ?
    H25B C25 H25C . . 109.5 ?
    C9 C26 H26A . . 109.5 ?
    C9 C26 H26B . . 109.5 ?
    H26A C26 H26B . . 109.5 ?
    C9 C26 H26C . . 109.5 ?
    H26A C26 H26C . . 109.5 ?
    H26B C26 H26C . . 109.5 ?
    O6 C27 H27A . . 109.5 ?
    O6 C27 H27B . . 109.5 ?
    H27A C27 H27B . . 109.5 ?
    O6 C27 H27C . . 109.5 ?
    H27A C27 H27C . . 109.5 ?
    H27B C27 H27C . . 109.5 ?
    O7 C28 H28A . . 109.5 ?
    O7 C28 H28B . . 109.5 ?
    H28A C28 H28B . . 109.5 ?
    O7 C28 H28C . . 109.5 ?
    H28A C28 H28C . . 109.5 ?
    H28B C28 H28C . . 109.5 ?
    C12 N1 C1 . . 107.51(16) ?
    C12 N1 S1 . . 123.55(14) ?
    C1 N1 S1 . . 124.66(15) ?
    O3 N2 O4 . . 123.89(19) ?
    O3 N2 C18 . . 118.41(19) ?
    O4 N2 C18 . . 117.69(18) ?
    C8 O5 C25 . . 113.57(15) ?
    C15 O6 C27 . . 118.00(16) ?
    C16 O7 C28 . . 117.58(16) ?
    O1 S1 O2 . . 119.67(11) ?
    O1 S1 N1 . . 106.02(10) ?
    O2 S1 N1 . . 106.26(9) ?
    O1 S1 C19 . . 109.43(11) ?
    O2 S1 C19 . . 109.35(11) ?
    N1 S1 C19 . . 105.07(10) ?
loop_
    _geom_torsion_atom_site_label_1
    _geom_torsion_atom_site_label_2
    _geom_torsion_atom_site_label_3
    _geom_torsion_atom_site_label_4
    _geom_torsion_site_symmetry_1
    _geom_torsion_site_symmetry_2
    _geom_torsion_site_symmetry_3
    _geom_torsion_site_symmetry_4
    _geom_torsion
    _geom_torsion_publ_flag
    C6 C1 C2 C3 . . . . -0.8(3) ?
    N1 C1 C2 C3 . . . . -179.3(2) ?
    C1 C2 C3 C4 . . . . 1.4(3) ?
    C2 C3 C4 C5 . . . . -1.3(4) ?
    C3 C4 C5 C6 . . . . 0.6(3) ?
    C4 C5 C6 C1 . . . . -0.1(3) ?
    C4 C5 C6 C7 . . . . -178.9(2) ?
    C2 C1 C6 C5 . . . . 0.1(3) ?
    N1 C1 C6 C5 . . . . 178.92(17) ?
    C2 C1 C6 C7 . . . . 179.23(18) ?
    N1 C1 C6 C7 . . . . -2.0(2) ?
    C5 C6 C7 C8 . . . . 1.7(4) ?
    C1 C6 C7 C8 . . . . -177.3(2) ?
    C5 C6 C7 C12 . . . . 178.6(2) ?
    C1 C6 C7 C12 . . . . -0.4(2) ?
    C12 C7 C8 O5 . . . . -177.72(16) ?
    C6 C7 C8 O5 . . . . -1.1(3) ?
    C12 C7 C8 C9 . . . . -2.1(3) ?
    C6 C7 C8 C9 . . . . 174.50(19) ?
    C7 C8 C9 C10 . . . . 2.8(3) ?
    O5 C8 C9 C10 . . . . 178.40(17) ?
    C7 C8 C9 C26 . . . . -175.18(19) ?
    O5 C8 C9 C26 . . . . 0.4(3) ?
    C8 C9 C10 C11 . . . . -0.6(3) ?
    C26 C9 C10 C11 . . . . 177.4(2) ?
    C8 C9 C10 C13 . . . . 179.35(18) ?
    C26 C9 C10 C13 . . . . -2.7(3) ?
    C9 C10 C11 C12 . . . . -2.3(3) ?
    C13 C10 C11 C12 . . . . 177.81(17) ?
    C10 C11 C12 C7 . . . . 3.0(3) ?
    C10 C11 C12 N1 . . . . -178.07(19) ?
    C8 C7 C12 C11 . . . . -0.8(3) ?
    C6 C7 C12 C11 . . . . -178.28(16) ?
    C8 C7 C12 N1 . . . . -179.98(16) ?
    C6 C7 C12 N1 . . . . 2.6(2) ?
    C11 C10 C13 C18 . . . . -57.7(3) ?
    C9 C10 C13 C18 . . . . 122.3(2) ?
    C11 C10 C13 C14 . . . . 117.1(2) ?
    C9 C10 C13 C14 . . . . -62.8(3) ?
    C18 C13 C14 C15 . . . . -1.0(3) ?
    C10 C13 C14 C15 . . . . -176.19(19) ?
    C13 C14 C15 O6 . . . . -178.05(19) ?
    C13 C14 C15 C16 . . . . 1.4(3) ?
    O6 C15 C16 O7 . . . . -0.3(3) ?
    C14 C15 C16 O7 . . . . -179.81(18) ?
    O6 C15 C16 C17 . . . . 179.45(18) ?
    C14 C15 C16 C17 . . . . -0.1(3) ?
    O7 C16 C17 C18 . . . . 178.08(18) ?
    C15 C16 C17 C18 . . . . -1.6(3) ?
    C16 C17 C18 C13 . . . . 2.1(3) ?
    C16 C17 C18 N2 . . . . -175.98(17) ?
    C14 C13 C18 C17 . . . . -0.8(3) ?
    C10 C13 C18 C17 . . . . 174.25(19) ?
    C14 C13 C18 N2 . . . . 177.23(18) ?
    C10 C13 C18 N2 . . . . -7.7(3) ?
    C24 C19 C20 C21 . . . . 0.3(4) ?
    S1 C19 C20 C21 . . . . -178.4(2) ?
    C19 C20 C21 C22 . . . . -0.1(4) ?
    C20 C21 C22 C23 . . . . 0.4(5) ?
    C21 C22 C23 C24 . . . . -1.0(4) ?
    C22 C23 C24 C19 . . . . 1.1(4) ?
    C20 C19 C24 C23 . . . . -0.8(4) ?
    S1 C19 C24 C23 . . . . 177.9(2) ?
    C11 C12 N1 C1 . . . . 177.16(19) ?
    C7 C12 N1 C1 . . . . -3.8(2) ?
    C11 C12 N1 S1 . . . . 19.6(3) ?
    C7 C12 N1 S1 . . . . -161.39(14) ?
    C2 C1 N1 C12 . . . . -177.8(2) ?
    C6 C1 N1 C12 . . . . 3.6(2) ?
    C2 C1 N1 S1 . . . . -20.5(3) ?
    C6 C1 N1 S1 . . . . 160.86(15) ?
    C17 C18 N2 O3 . . . . 136.5(2) ?
    C13 C18 N2 O3 . . . . -41.7(3) ?
    C17 C18 N2 O4 . . . . -42.5(3) ?
    C13 C18 N2 O4 . . . . 139.3(2) ?
    C7 C8 O5 C25 . . . . -84.7(2) ?
    C9 C8 O5 C25 . . . . 99.6(2) ?
    C14 C15 O6 C27 . . . . 8.8(3) ?
    C16 C15 O6 C27 . . . . -170.76(19) ?
    C17 C16 O7 C28 . . . . -7.8(3) ?
    C15 C16 O7 C28 . . . . 171.89(19) ?
    C12 N1 S1 O1 . . . . -168.45(17) ?
    C1 N1 S1 O1 . . . . 37.77(19) ?
    C12 N1 S1 O2 . . . . -40.13(18) ?
    C1 N1 S1 O2 . . . . 166.09(17) ?
    C12 N1 S1 C19 . . . . 75.72(18) ?
    C1 N1 S1 C19 . . . . -78.07(19) ?
    C20 C19 S1 O1 . . . . -24.4(2) ?
    C24 C19 S1 O1 . . . . 156.87(19) ?
    C20 C19 S1 O2 . . . . -157.29(18) ?
    C24 C19 S1 O2 . . . . 24.0(2) ?
    C20 C19 S1 N1 . . . . 89.0(2) ?
    C24 C19 S1 N1 . . . . -89.7(2) ?
loop_
    _geom_hbond_atom_site_label_D
    _geom_hbond_atom_site_label_H
    _geom_hbond_atom_site_label_A
    _geom_hbond_site_symmetry_A
    _geom_hbond_distance_DH
    _geom_hbond_distance_HA
    _geom_hbond_distance_DA
    _geom_hbond_angle_DHA
    C2 H2 O1 ----- 0.93 2.34 2.937(3) 122
    C11 H11 O2 ----- 0.93 2.34 2.939(2) 122
    C17 H17 O7 4_455 0.93 2.55 3.372(2) 148.0
    C27 H27A O3 1_655 0.96 2.59 3.167(3) 119.1
_iucr_refine_instructions_details
;
TITL 27 in Pca2(1)
CELL  0.71073   8.4543  13.6605  21.6359   90.000   90.000   90.000
ZERR     4.00   0.0003   0.0005   0.0009    0.000    0.000    0.000
LATT  -1
SYMM  - X, - Y, 1/2 + Z
SYMM  1/2 - X,   Y, 1/2 + Z
SYMM  1/2 + X, - Y,   Z
SFAC  C    H    N    O    S
UNIT  112  96   8    28   4
MERG   2
FMAP   2
PLAN   20
BOND $H
ACTA
CONF
L.S.   12
WGHT    0.046600    0.020900
FVAR       0.62251
C1    1    0.126783    0.394768    0.489582    11.00000    0.03718    0.05027 =
         0.03566    0.00520    0.00235   -0.00208
C2    1    0.062034    0.410191    0.431568    11.00000    0.05571    0.06901 =
         0.04064    0.00120   -0.00341   -0.00280
AFIX  43
H2    2    0.056434    0.360076    0.402556    11.00000   -1.20000
AFIX   0
C3    1    0.006337    0.502574    0.418559    11.00000    0.05459    0.08314 =
         0.04391    0.01707   -0.00753    0.00404
AFIX  43
H3    2   -0.039777    0.514585    0.380278    11.00000   -1.20000
AFIX   0
C4    1    0.017225    0.578127    0.461046    11.00000    0.04934    0.06333 =
         0.05246    0.02107    0.00335    0.01247
AFIX  43
H4    2   -0.019598    0.640058    0.450480    11.00000   -1.20000
AFIX   0
C5    1    0.081682    0.562939    0.518634    11.00000    0.03783    0.05416 =
         0.04712    0.00986    0.00459    0.00844
AFIX  43
H5    2    0.087870    0.613682    0.547189    11.00000   -1.20000
AFIX   0
C6    1    0.137548    0.469671    0.533210    11.00000    0.02886    0.04700 =
         0.03452    0.00655    0.00328    0.00088
C7    1    0.208308    0.428878    0.588528    11.00000    0.02926    0.03420 =
         0.03713    0.00379    0.00459    0.00036
C8    1    0.242225    0.466751    0.646400    11.00000    0.03225    0.03183 =
         0.03778   -0.00179    0.00678    0.00307
C9    1    0.299803    0.407579    0.693543    11.00000    0.04071    0.03672 =
         0.03574   -0.00154    0.00146    0.00229
C10   1    0.329990    0.308456    0.680493    11.00000    0.03586    0.03428 =
         0.03415    0.00140   -0.00049    0.00134
C11   1    0.302071    0.269370    0.622190    11.00000    0.03988    0.02941 =
         0.03954   -0.00179    0.00298    0.00144
AFIX  43
H11   2    0.325847    0.204306    0.613601    11.00000   -1.20000
AFIX   0
C12   1    0.238243    0.329378    0.577348    11.00000    0.03302    0.03912 =
         0.02974   -0.00216    0.00136   -0.00115
C13   1    0.393620    0.241026    0.728900    11.00000    0.04005    0.03251 =
         0.03303    0.00059    0.00136    0.00259
C14   1    0.542546    0.257709    0.755016    11.00000    0.04706    0.03097 =
         0.03680    0.00348    0.00061   -0.00177
AFIX  43
H14   2    0.598939    0.313373    0.743752    11.00000   -1.20000
AFIX   0
C15   1    0.608021    0.193069    0.797352    11.00000    0.03600    0.03700 =
         0.03864   -0.00099   -0.00133    0.00204
C16   1    0.526664    0.107652    0.813908    11.00000    0.04107    0.03076 =
         0.03499    0.00493    0.00294    0.00652
C17   1    0.381467    0.088732    0.787871    11.00000    0.04166    0.03231 =
         0.03995    0.00335    0.00506    0.00041
AFIX  43
H17   2    0.327130    0.031573    0.797587    11.00000   -1.20000
AFIX   0
C18   1    0.317411    0.155562    0.747170    11.00000    0.03729    0.03631 =
         0.03585   -0.00002    0.00276    0.00143
C19   1   -0.026151    0.163880    0.518459    11.00000    0.04442    0.03991 =
         0.05367   -0.01545   -0.00464   -0.00009
C20   1   -0.160663    0.185738    0.485423    11.00000    0.05919    0.05962 =
         0.07034   -0.00693   -0.01821    0.00352
AFIX  43
H20   2   -0.153840    0.215814    0.446953    11.00000   -1.20000
AFIX   0
C21   1   -0.306557    0.162072    0.510576    11.00000    0.04313    0.06807 =
         0.11519   -0.01483   -0.01547   -0.00065
AFIX  43
H21   2   -0.398608    0.176412    0.488853    11.00000   -1.20000
AFIX   0
C22   1   -0.315912    0.117823    0.567064    11.00000    0.05269    0.05131 =
         0.12932   -0.01403    0.01416   -0.00952
AFIX  43
H22   2   -0.414353    0.101879    0.583394    11.00000   -1.20000
AFIX   0
C23   1   -0.181795    0.096741    0.599844    11.00000    0.07250    0.05440 =
         0.09158    0.00507    0.01369   -0.01638
AFIX  43
H23   2   -0.189630    0.067481    0.638535    11.00000   -1.20000
AFIX   0
C24   1   -0.034647    0.118768    0.575673    11.00000    0.05542    0.04655 =
         0.06558   -0.00107   -0.00421   -0.00557
AFIX  43
H24   2    0.056961    0.103561    0.597447    11.00000   -1.20000
AFIX   0
C25   1    0.330118    0.630699    0.639485    11.00000    0.05669    0.03939 =
         0.06936   -0.00058    0.01247   -0.00364
AFIX 137
H25A  2    0.423417    0.619838    0.663829    11.00000   -1.50000
H25B  2    0.294584    0.696852    0.645086    11.00000   -1.50000
H25C  2    0.353944    0.619814    0.596650    11.00000   -1.50000
AFIX   0
C26   1    0.322922    0.449653    0.756931    11.00000    0.07803    0.04583 =
         0.04101   -0.01044   -0.01014    0.01008
AFIX 137
H26A  2    0.430368    0.471254    0.761407    11.00000   -1.50000
H26B  2    0.300436    0.400459    0.787375    11.00000   -1.50000
H26C  2    0.252759    0.504178    0.762586    11.00000   -1.50000
AFIX   0
C27   1    0.827354    0.296688    0.818715    11.00000    0.05647    0.05320 =
         0.06376    0.00029   -0.00834   -0.01524
AFIX 137
H27A  2    0.849959    0.307482    0.775770    11.00000   -1.50000
H27B  2    0.924436    0.295963    0.841726    11.00000   -1.50000
H27C  2    0.760661    0.348298    0.833807    11.00000   -1.50000
AFIX   0
C28   1    0.513246   -0.031120    0.879958    11.00000    0.05699    0.05089 =
         0.07059    0.02752   -0.00629    0.00041
AFIX 137
H28A  2    0.416056   -0.007912    0.897615    11.00000   -1.50000
H28B  2    0.574758   -0.063177    0.911285    11.00000   -1.50000
H28C  2    0.490304   -0.076592    0.847338    11.00000   -1.50000
AFIX   0
N1    3    0.194237    0.308012    0.515216    11.00000    0.04610    0.04469 =
         0.03167   -0.00214   -0.00108   -0.00186
N2    3    0.157911    0.133895    0.724509    11.00000    0.04301    0.05653 =
         0.04178    0.00883    0.00003   -0.00345
O1    4    0.152092    0.202918    0.424130    11.00000    0.07836    0.08110 =
         0.04172   -0.01970    0.00100   -0.00056
O2    4    0.276744    0.134669    0.516721    11.00000    0.04806    0.05155 =
         0.06277   -0.01770   -0.00309    0.00974
O3    4    0.061903    0.200559    0.722050    11.00000    0.03958    0.07821 =
         0.08702    0.00786   -0.00005    0.01432
O4    4    0.128407    0.049327    0.709954    11.00000    0.06569    0.05739 =
         0.08442    0.00955   -0.02194   -0.02087
O5    4    0.207947    0.564202    0.658786    11.00000    0.04631    0.03251 =
         0.04970   -0.00140    0.00904    0.00756
O6    4    0.748811    0.205271    0.825892    11.00000    0.04905    0.04697 =
         0.05529    0.01168   -0.01421   -0.00765
O7    4    0.600170    0.049432    0.855693    11.00000    0.04419    0.03842 =
         0.05390    0.01417   -0.00563    0.00177
S1    5    0.160346    0.195263    0.489283    11.00000    0.04663    0.05081 =
         0.03994   -0.01443   -0.00049    0.00186
HKLF 4
REM  27 in Pca2(1)
REM R1 =  0.0340 for   4175 Fo > 4sig(Fo)  and  0.0497 for all   5152 data
REM    347 parameters refined using      1 restraints
END
;
