# Supplementary material for: 2-(4,5-Dimeth­oxy-2-nitro­phen­yl)-4-meth­oxy-3-methyl-9-phenyl­sulfonyl-9H-carbazole
Source: Acta Crystallogr Sect E Struct Rep Online. 2014 Feb 22;70(Pt 3):o336–7. doi: 10.1107/S1600536814003535 (PMC3998409; doi:10.1107/S1600536814003535)
Supplement: Supplementary file 2 [file e-70-0o336-Isup2.hkl]

# 
# h,k,l, Fc-squared, Fo-squared, sigma(Fo-squared) and status flag 
# 
data_I
_shelx_title ' 27 in Pca2(1)' 
_shelx_refln_list_code          4 
_shelx_F_calc_maximum      162.38 
_exptl_crystal_F_000      1112.00 
_reflns_d_resolution_high  0.7776 
 
loop_ 
 _symmetry_equiv_pos_as_xyz 
 'x, y, z' 
 '-x, -y, z+1/2' 
 '-x+1/2, y, z+1/2' 
 'x+1/2, -y, z' 
 
_cell_length_a     8.4543 
_cell_length_b    13.6605 
_cell_length_c    21.6359 
_cell_angle_alpha  90.000 
_cell_angle_beta   90.000 
_cell_angle_gamma  90.000 
 
_shelx_F_squared_multiplier     1.000 
 
loop_ 
 _refln_index_h 
 _refln_index_k 
 _refln_index_l 
 _refln_F_squared_calc 
 _refln_F_squared_meas 
 _refln_F_squared_sigma 
 _refln_observed_status 
   2   0 -27       28.28       38.09     13.96 o 
   1   1 -27       16.62       21.53      8.29 o 
   2   1 -27        4.62       -2.17     14.06 o 
   1   2 -27       14.12       12.43      8.70 o 
   2   2 -27       32.16       30.71     22.73 o 
   1   3 -27       59.75       74.79     12.07 o 
   0   0 -26      126.87      156.87     20.33 o 
   2   0 -26        6.39       10.30      9.65 o 
   0   1 -26       53.84      101.56     25.07 o 
   1   1 -26       42.83       51.37      8.24 o 
   2   1 -26       18.28       17.24      6.91 o 
   3   1 -26        6.52       13.70      7.98 o 
   0   2 -26       58.65       85.52     16.77 o 
   1   2 -26       16.59       17.39     16.84 o 
   2   2 -26        4.16        6.78      8.10 o 
   3   2 -26        3.22        1.45      7.34 o 
   0   3 -26      150.60      176.07     21.70 o 
   1   3 -26       13.02       20.04      8.48 o 
   2   3 -26       20.83       12.24      9.91 o 
   3   3 -26        9.45        6.75      8.33 o 
   0   4 -26       41.50       18.22     12.75 o 
   1   4 -26       55.58       56.11     10.66 o 
   2   4 -26        9.71       18.64      6.99 o 
   0   5 -26       37.03       46.89     14.35 o 
   1   5 -26        8.46        0.31      6.35 o 
   2   5 -26        4.04        2.99      6.45 o 
   0   6 -26       54.25       82.77     21.22 o 
   1   6 -26       17.81       -3.72     12.03 o 
   2   0 -25       67.08       74.17     10.96 o 
   4   0 -25       58.95       65.55     16.28 o 
   1   1 -25       28.25       30.68      6.51 o 
   2   1 -25       21.07       27.95      7.03 o 
   3   1 -25       81.09       90.84     12.50 o 
   4   1 -25       21.95       21.16      9.15 o 
   1   2 -25       22.08       18.11     10.68 o 
   2   2 -25       31.84       32.00      7.58 o 
   3   2 -25      115.49      133.05     11.09 o 
   4   2 -25       37.53       52.02     10.89 o 
   1   3 -25       45.37       58.17     10.38 o 
   2   3 -25       80.81      113.37     12.77 o 
   3   3 -25        1.82       -1.94      6.07 o 
   4   3 -25       54.10       84.78     10.61 o 
   1   4 -25       45.47       22.00      7.25 o 
   2   4 -25       11.69       -3.25      8.30 o 
   3   4 -25       92.09      115.73     12.25 o 
   4   4 -25        2.00        8.86      6.53 o 
   1   5 -25        8.07       12.35      6.62 o 
   2   5 -25        1.97        7.15      6.29 o 
   3   5 -25       34.29       47.57      8.79 o 
   1   6 -25        5.78       -3.38      5.51 o 
   2   6 -25       35.68       36.71      8.24 o 
   1   7 -25       12.32       22.02      6.49 o 
   0   0 -24       45.93       41.96     12.72 o 
   2   0 -24      117.04      141.74     13.26 o 
   4   0 -24       29.55       15.53     11.25 o 
   0   1 -24        9.20       22.37      7.31 o 
   1   1 -24        8.66        9.24      7.52 o 
   2   1 -24       20.61       24.27      8.20 o 
   3   1 -24       16.50        7.53      5.86 o 
   4   1 -24       19.39       -5.13      7.22 o 
   5   1 -24       20.51       25.33     15.66 o 
   0   2 -24        8.05        6.56      8.63 o 
   1   2 -24       10.70        4.54      5.37 o 
   2   2 -24       31.31       39.73      7.52 o 
   3   2 -24       12.93       15.17      6.11 o 
   4   2 -24       24.63       19.55      7.16 o 
   5   2 -24       28.09       22.50      7.31 o 
   0   3 -24       58.64       52.18     14.06 o 
   1   3 -24       22.08       17.58      5.94 o 
   2   3 -24       11.92       17.42      5.66 o 
   3   3 -24      106.07      116.67     12.39 o 
   4   3 -24       43.04       31.98      7.29 o 
   5   3 -24       17.10       35.81     10.59 o 
   0   4 -24       43.58       40.72     13.70 o 
   1   4 -24       36.89       44.89      8.10 o 
   2   4 -24       34.76       30.01      7.52 o 
   3   4 -24       50.67       50.86     10.12 o 
   4   4 -24       28.26       21.57      7.28 o 
   0   5 -24       40.94       36.74     12.75 o 
   1   5 -24       11.01       12.94      6.28 o 
   2   5 -24      130.27      163.90     12.47 o 
   3   5 -24       23.98       40.75     10.46 o 
   4   5 -24       18.31       24.93      7.29 o 
   0   6 -24        3.07       18.14      7.97 o 
   1   6 -24      122.49      151.10     11.97 o 
   2   6 -24        2.74        2.58      5.95 o 
   3   6 -24        7.31        2.39      6.07 o 
   4   6 -24        7.26        5.78      9.50 o 
   0   7 -24       78.96       87.07     12.37 o 
   1   7 -24        7.61        1.27      5.34 o 
   2   7 -24       14.59       17.43      6.68 o 
   3   7 -24       28.43       42.76      8.37 o 
   0   8 -24       18.67       37.68     16.21 o 
   1   8 -24       18.59       19.34      7.04 o 
   2   8 -24       21.81       12.58      8.05 o 
   2   0 -23      116.32      126.06     12.16 o 
   4   0 -23       47.88       57.70     13.96 o 
   6   0 -23       62.41       65.57     16.77 o 
   1   1 -23       29.08       22.90      5.17 o 
   2   1 -23      120.56      143.74     14.30 o 
   3   1 -23       10.17       17.22      5.87 o 
   4   1 -23        4.52        2.06      6.96 o 
   5   1 -23        9.28       11.09      6.39 o 
   6   1 -23       13.72       16.08      9.12 o 
   1   2 -23        6.74        6.55      4.48 o 
   2   2 -23       67.79       69.00      8.37 o 
   3   2 -23        6.53       -2.96      4.57 o 
   4   2 -23       48.66       41.75      6.68 o 
   5   2 -23       32.37       24.90     11.42 o 
   1   3 -23       60.98       65.46      7.13 o 
   2   3 -23       31.29       20.99      5.56 o 
   3   3 -23      215.22      224.82     15.86 o 
   4   3 -23        5.13       19.36      5.88 o 
   5   3 -23       18.91       25.59      7.55 o 
   1   4 -23        0.93        5.55      5.30 o 
   2   4 -23       54.90       39.83      9.09 o 
   3   4 -23      111.28      115.65     10.77 o 
   4   4 -23       87.12      119.02      9.62 o 
   5   4 -23       40.60       33.28      8.17 o 
   1   5 -23       16.57        7.18      5.39 o 
   2   5 -23      127.15      127.21     10.88 o 
   3   5 -23        1.36        0.66      5.72 o 
   4   5 -23       33.66       60.48     10.57 o 
   5   5 -23       52.52       62.90      9.69 o 
   1   6 -23       13.66       17.46      5.47 o 
   2   6 -23        5.93        9.64      5.63 o 
   3   6 -23      169.23      170.87     12.58 o 
   4   6 -23        8.21       13.27      6.93 o 
   1   7 -23        4.49        3.34      4.97 o 
   2   7 -23       62.54       86.55      9.91 o 
   3   7 -23       80.32       95.37     10.78 o 
   4   7 -23       39.96       42.35     10.83 o 
   1   8 -23       13.05        9.21      5.34 o 
   2   8 -23       15.04       17.54      5.73 o 
   3   8 -23       28.92       32.55      8.19 o 
   1   9 -23        0.36       -4.30      4.30 o 
   2   9 -23       25.43       22.43      6.43 o 
   0   0 -22      150.18      143.01     16.95 o 
   2   0 -22        0.71       -1.41      5.35 o 
   4   0 -22      253.82      256.58     23.74 o 
   6   0 -22       42.27       52.98     14.81 o 
   0   1 -22       34.83       35.42      8.00 o 
   1   1 -22      104.28      117.45      7.85 o 
   2   1 -22       31.27       37.43      5.68 o 
   3   1 -22      106.19      114.32      7.56 o 
   4   1 -22       22.82       20.74      5.57 o 
   5   1 -22       30.65       32.18      7.27 o 
   6   1 -22       19.41       24.72      7.39 o 
   0   2 -22       91.52       90.48     12.32 o 
   1   2 -22       15.15       28.61      5.23 o 
   2   2 -22        3.37        1.77      3.90 o 
   3   2 -22       74.01       66.01      7.23 o 
   4   2 -22       55.56       72.35     13.42 o 
   5   2 -22       12.50       14.62      5.34 o 
   6   2 -22       14.24       28.80      7.50 o 
   0   3 -22       25.51       28.99      7.81 o 
   1   3 -22       28.64       32.67      5.02 o 
   2   3 -22        4.65        3.60      5.89 o 
   3   3 -22      222.67      235.17     13.06 o 
   4   3 -22      186.58      195.52     10.97 o 
   5   3 -22       17.08       18.96      5.95 o 
   6   3 -22      128.51      139.08     12.65 o 
   0   4 -22        8.95        5.93      9.25 o 
   1   4 -22      157.92      186.04     10.01 o 
   2   4 -22       21.52       25.41      7.07 o 
   3   4 -22      117.82      124.10     11.06 o 
   4   4 -22       31.08       46.99      7.01 o 
   5   4 -22       56.50       53.22      7.73 o 
   6   4 -22       42.92       75.04      9.99 o 
   0   5 -22       83.75       78.90     16.35 o 
   1   5 -22       18.55       28.41      6.33 o 
   2   5 -22       36.48       54.99      8.12 o 
   3   5 -22       22.24       28.61      7.12 o 
   4   5 -22      120.28      113.68     10.80 o 
   5   5 -22       48.17       58.66      9.01 o 
   0   6 -22        3.23       -3.49      6.07 o 
   1   6 -22       44.44       49.92      6.88 o 
   2   6 -22       20.44       19.36      9.71 o 
   3   6 -22       19.21       24.13      7.15 o 
   4   6 -22       41.87       70.64      9.53 o 
   5   6 -22        7.04        6.89      5.94 o 
   0   7 -22       41.88       56.35      9.92 o 
   1   7 -22       25.29       27.06      5.91 o 
   2   7 -22       10.67       11.04      6.36 o 
   3   7 -22       10.63        7.93      9.89 o 
   4   7 -22       28.70       36.47      8.83 o 
   5   7 -22        1.37        3.92      6.57 o 
   0   8 -22       32.34       41.72      9.40 o 
   1   8 -22       31.82       36.07      6.49 o 
   2   8 -22       32.29       35.40      6.80 o 
   3   8 -22        6.88       -2.40      5.80 o 
   4   8 -22       65.73       59.08      9.39 o 
   0   9 -22        0.96       -2.31      6.42 o 
   1   9 -22       27.71       32.91      6.49 o 
   2   9 -22       20.67       17.37      5.96 o 
   3   9 -22       13.29        9.08      5.39 o 
   0  10 -22       11.68       25.04      9.19 o 
   1  10 -22       20.92       22.22      6.14 o 
   2  10 -22        2.41        7.24      5.16 o 
   2   0 -21      323.06      322.93     16.81 o 
   4   0 -21       94.81      108.22     11.37 o 
   6   0 -21       20.56       30.27     12.93 o 
   1   1 -21      233.92      262.35     10.56 o 
   2   1 -21       17.09       21.94      4.85 o 
   3   1 -21      238.53      241.72     11.75 o 
   4   1 -21        5.61        1.65      4.48 o 
   5   1 -21       24.27       34.78      8.98 o 
   6   1 -21       65.92       74.90     13.89 o 
   7   1 -21        5.06       10.10      6.89 o 
   1   2 -21        2.11        1.33      3.47 o 
   2   2 -21       66.12       76.51      6.34 o 
   3   2 -21      188.66      189.85     10.09 o 
   4   2 -21        1.92       -3.08      4.04 o 
   5   2 -21        9.77       16.32      5.28 o 
   6   2 -21       12.74       20.14      8.07 o 
   7   2 -21        8.13       -9.63      9.94 o 
   1   3 -21       71.02       64.11      5.81 o 
   2   3 -21      330.87      303.89     15.68 o 
   3   3 -21      104.16      111.81      8.43 o 
   4   3 -21      277.34      283.88     12.46 o 
   5   3 -21       13.12       21.51      5.71 o 
   6   3 -21       14.58        7.46      6.36 o 
   1   4 -21      420.00      384.61     13.36 o 
   2   4 -21      151.02      140.19      8.97 o 
   3   4 -21      742.62      789.82     20.56 o 
   4   4 -21       35.45       45.02      6.54 o 
   5   4 -21       95.37      111.06      9.23 o 
   6   4 -21       20.04       28.33      6.31 o 
   1   5 -21       42.40       35.37      8.33 o 
   2   5 -21       88.16       93.13      7.68 o 
   3   5 -21       73.17       73.83      7.59 o 
   4   5 -21      115.66      109.47      8.84 o 
   5   5 -21       39.60       38.24      8.17 o 
   6   5 -21       22.07       16.33      7.11 o 
   1   6 -21       16.73       13.57      5.00 o 
   2   6 -21       93.78       98.17      9.01 o 
   3   6 -21       30.80       27.71      6.94 o 
   4   6 -21       49.12       55.59     15.88 o 
   5   6 -21       18.77       20.23     10.92 o 
   6   6 -21        1.35        4.77      6.55 o 
   1   7 -21       27.48       26.48      5.97 o 
   2   7 -21       51.35       63.03      7.33 o 
   3   7 -21      103.49      116.90     12.94 o 
   4   7 -21        7.85       20.73      6.89 o 
   5   7 -21       16.55       18.65      7.01 o 
   1   8 -21        7.44        2.82      4.49 o 
   2   8 -21        3.24        8.55      5.17 o 
   3   8 -21       19.57       12.96      5.91 o 
   4   8 -21       11.62       19.83      7.20 o 
   5   8 -21       25.42       35.39      8.10 o 
   1   9 -21       54.36       66.06      7.59 o 
   2   9 -21        8.01        1.27      4.83 o 
   3   9 -21       14.05       10.21      5.57 o 
   4   9 -21        3.32       -1.88      5.86 o 
   1  10 -21        7.40       10.60      5.12 o 
   2  10 -21       19.81       27.72      6.28 o 
   3  10 -21       39.33       45.67      7.31 o 
   1  11 -21        7.28       10.17      5.30 o 
   2  11 -21       31.11       66.72     10.86 o 
   0   0 -20      419.98      364.42     23.56 o 
   2   0 -20      265.31      268.45     14.78 o 
   4   0 -20      486.78      466.40     17.41 o 
   6   0 -20       29.46       25.53      8.37 o 
   0   1 -20       15.79       16.16      6.22 o 
   1   1 -20      399.10      352.56     21.65 o 
   2   1 -20       32.68       39.38      5.07 o 
   3   1 -20      141.91      150.61      7.72 o 
   4   1 -20       74.55       86.52      6.74 o 
   5   1 -20       35.72       50.84      6.59 o 
   6   1 -20       22.64       38.61      7.43 o 
   7   1 -20       32.63       41.72      8.71 o 
   0   2 -20      482.73      500.67     19.89 o 
   1   2 -20        6.36        3.12      3.58 o 
   2   2 -20      410.81      410.93     11.93 o 
   3   2 -20       31.30       38.96      5.09 o 
   4   2 -20       53.02       57.85     11.33 o 
   5   2 -20       81.11       73.87      7.84 o 
   6   2 -20       27.33       24.61     12.00 o 
   7   2 -20       55.03       57.99      9.25 o 
   0   3 -20       50.89       36.47      6.55 o 
   1   3 -20      168.51      158.76      7.67 o 
   2   3 -20      293.08      300.55     13.17 o 
   3   3 -20       24.84       24.78      7.86 o 
   4   3 -20      222.98      229.25     11.21 o 
   5   3 -20       64.00       64.72      7.44 o 
   6   3 -20       20.60       14.22      8.82 o 
   7   3 -20       10.48       -2.53      5.87 o 
   0   4 -20       10.45       10.57      5.28 o 
   1   4 -20      583.47      560.52     12.86 o 
   2   4 -20       26.46       33.85      5.82 o 
   3   4 -20      145.50      155.67      9.33 o 
   4   4 -20       50.26       50.84      7.68 o 
   5   4 -20       34.46       32.84      6.55 o 
   6   4 -20       22.19       21.20      6.29 o 
   7   4 -20       42.08       40.25      8.30 o 
   0   5 -20      809.14      848.19     29.07 o 
   1   5 -20       67.33       55.05      5.61 o 
   2   5 -20       79.52       94.53      7.53 o 
   3   5 -20      138.39      145.29      9.78 o 
   4   5 -20       15.03        9.30      4.85 o 
   5   5 -20       24.70       15.75      5.67 o 
   6   5 -20      178.34      224.80     12.13 o 
   0   6 -20       37.45       37.34      8.32 o 
   1   6 -20       12.30       14.38      4.77 o 
   2   6 -20        0.34        2.12      4.24 o 
   3   6 -20      119.90      137.37     10.63 o 
   4   6 -20       75.52       69.74     11.73 o 
   5   6 -20       42.14       43.62      9.13 o 
   6   6 -20       29.38       28.68      7.68 o 
   0   7 -20      265.11      220.76     32.40 o 
   1   7 -20       39.87       29.82      6.83 o 
   2   7 -20       79.87       79.63      7.59 o 
   3   7 -20       47.08       54.79      8.34 o 
   4   7 -20       34.02       28.50      7.23 o 
   5   7 -20       21.21       21.81      8.47 o 
   6   7 -20       19.99       29.49      7.81 o 
   0   8 -20       55.77       52.83      9.26 o 
   1   8 -20       11.70        8.30      4.70 o 
   2   8 -20       13.45       18.25      5.10 o 
   3   8 -20        5.37       -4.17      4.17 o 
   4   8 -20       13.63        8.00      6.24 o 
   5   8 -20       60.88       62.07      9.38 o 
   0   9 -20      103.18      131.09     16.59 o 
   1   9 -20      156.21      191.83     10.55 o 
   2   9 -20       24.55       26.16      5.72 o 
   3   9 -20        5.62        3.40      4.92 o 
   4   9 -20       21.24       34.16      7.93 o 
   5   9 -20       27.86       41.23     17.17 o 
   0  10 -20      302.53      284.65     25.74 o 
   1  10 -20       55.98       67.63      7.61 o 
   2  10 -20       33.14       42.37      6.71 o 
   3  10 -20       17.76       22.00      5.88 o 
   4  10 -20       91.79       95.16     10.72 o 
   0  11 -20      168.76      180.73     15.16 o 
   1  11 -20        1.71        2.47      4.74 o 
   2  11 -20        4.60        1.63      4.76 o 
   3  11 -20       18.10       32.43      7.56 o 
   0  12 -20       21.08       14.04     13.34 o 
   1  12 -20        8.45       13.21      5.71 o 
   2   0 -19      506.85      551.07     37.28 o 
   4   0 -19       15.61        9.43      5.27 o 
   6   0 -19      114.67      120.11     13.03 o 
   1   1 -19       18.22       20.83      4.40 o 
   2   1 -19      138.59      147.55      7.96 o 
   3   1 -19      560.53      570.71     14.18 o 
   4   1 -19       54.38       52.83      5.59 o 
   5   1 -19       25.31       22.93      5.25 o 
   6   1 -19        0.47        0.57      5.11 o 
   7   1 -19       28.66       39.92      8.35 o 
   1   2 -19      180.93      182.73      8.00 o 
   2   2 -19      128.01      131.25      7.09 o 
   3   2 -19      362.52      379.22     11.38 o 
   4   2 -19       10.81        4.14      4.36 o 
   5   2 -19       62.02       54.20      6.88 o 
   6   2 -19        1.17        1.27      4.49 o 
   7   2 -19       12.68        6.31      6.15 o 
   1   3 -19       13.86       16.46      3.95 o 
   2   3 -19       48.93       48.70      5.12 o 
   3   3 -19      133.70      146.58      7.60 o 
   4   3 -19       42.65       50.39      6.16 o 
   5   3 -19       68.12       65.26      7.16 o 
   6   3 -19       36.83       56.26      8.24 o 
   7   3 -19       35.97       45.31      8.29 o 
   1   4 -19      300.84      319.20      9.89 o 
   2   4 -19      245.57      249.40      9.22 o 
   3   4 -19      313.86      325.37     12.27 o 
   4   4 -19      140.62      148.58      9.13 o 
   5   4 -19       23.08       19.47      5.49 o 
   6   4 -19        0.42       -4.25      4.25 o 
   7   4 -19       11.04       11.87      6.61 o 
   1   5 -19       13.94        6.32      3.64 o 
   2   5 -19      232.41      221.11     10.53 o 
   3   5 -19       65.10       67.04      6.91 o 
   4   5 -19      101.03       99.12     12.50 o 
   5   5 -19       35.18       37.52      6.25 o 
   6   5 -19       36.00       29.96      6.46 o 
   7   5 -19        4.85       11.68      6.89 o 
   1   6 -19       80.23       83.64      7.20 o 
   2   6 -19       38.51       30.47      4.84 o 
   3   6 -19      233.08      245.12     11.08 o 
   4   6 -19       12.91       13.10      5.00 o 
   5   6 -19       29.49       43.19      7.88 o 
   6   6 -19       12.29        4.70      7.38 o 
   7   6 -19      103.43       98.96     19.84 o 
   1   7 -19       46.44       53.55      6.37 o 
   2   7 -19      165.80      162.85      9.34 o 
   3   7 -19       65.62       70.97      7.20 o 
   4   7 -19       48.69       45.22      7.92 o 
   5   7 -19       18.09       11.32      6.09 o 
   6   7 -19       82.25      107.88     19.52 o 
   1   8 -19       41.89       46.39      6.33 o 
   2   8 -19       66.00       74.42      7.38 o 
   3   8 -19      104.16      112.56      8.52 o 
   4   8 -19       83.61       71.27      9.32 o 
   5   8 -19       27.48       29.22      8.73 o 
   6   8 -19       35.22       44.87     10.50 o 
   1   9 -19      149.30      158.84      9.64 o 
   2   9 -19       65.31       62.25      6.98 o 
   3   9 -19       29.09       20.51      7.65 o 
   4   9 -19       49.31       50.31     10.32 o 
   5   9 -19       15.55       16.40      8.21 o 
   1  10 -19        9.25        7.32      4.71 o 
   2  10 -19       62.27       62.30     11.45 o 
   3  10 -19       91.92      107.01      8.77 o 
   4  10 -19       35.63       35.25     10.02 o 
   1  11 -19        2.87       -1.96      4.52 o 
   2  11 -19       11.24       12.63      5.44 o 
   3  11 -19       83.64       81.81      9.86 o 
   4  11 -19       34.72       53.02     11.13 o 
   1  12 -19        7.04        1.94      4.91 o 
   2  12 -19       38.94       30.31      6.46 o 
   0   0 -18      978.00      965.04     39.30 o 
   2   0 -18       72.66       74.45      8.72 o 
   4   0 -18      132.05      135.84     10.38 o 
   6   0 -18      150.92      155.23     13.79 o 
   8   0 -18        5.88       24.04      8.81 o 
   0   1 -18      498.28      473.00     19.03 o 
   1   1 -18       66.84       76.21      5.39 o 
   2   1 -18      132.86      137.15     10.03 o 
   3   1 -18     1043.32     1054.57     20.21 o 
   4   1 -18        4.95        1.58      3.67 o 
   5   1 -18      105.57      103.36      7.98 o 
   6   1 -18       80.81       87.83      9.33 o 
   7   1 -18        8.62       10.50     11.06 o 
   8   1 -18        9.83       -4.30      5.98 o 
   0   2 -18      398.32      393.99     14.10 o 
   1   2 -18      295.82      290.23      9.37 o 
   2   2 -18       60.13       57.77      5.25 o 
   3   2 -18       14.91       17.60      5.56 o 
   4   2 -18       77.78       75.82      5.98 o 
   5   2 -18      125.54      142.70      8.86 o 
   6   2 -18       13.35       12.72      5.08 o 
   7   2 -18       59.06       51.82     13.67 o 
   8   2 -18        1.47        2.85      5.99 o 
   0   3 -18      577.87      562.49     17.15 o 
   1   3 -18      186.12      167.38      6.87 o 
   2   3 -18      629.84      609.97     13.96 o 
   3   3 -18      110.50      113.91      6.69 o 
   4   3 -18       17.16        9.20      4.58 o 
   5   3 -18       75.84       72.87      7.15 o 
   6   3 -18       67.95       67.01      7.42 o 
   7   3 -18        6.50       -0.16      5.78 o 
   8   3 -18       10.96       14.07      7.97 o 
   0   4 -18      143.85      170.27      9.72 o 
   1   4 -18     1234.03     1154.23     19.09 o 
   2   4 -18       53.57       57.22      5.22 o 
   3   4 -18      130.29      134.00      9.93 o 
   4   4 -18      125.82      139.64      8.57 o 
   5   4 -18       99.66      101.08      8.19 o 
   6   4 -18       27.01       13.28      5.27 o 
   7   4 -18       86.30       87.09      8.71 o 
   0   5 -18     1180.26     1194.73     29.86 o 
   1   5 -18      160.96      156.94      6.75 o 
   2   5 -18      542.58      519.74     13.31 o 
   3   5 -18       65.80       57.82      6.35 o 
   4   5 -18      198.21      196.82     10.11 o 
   5   5 -18       57.58       52.57      6.79 o 
   6   5 -18       75.72       96.65     10.35 o 
   7   5 -18       37.59       36.90      7.91 o 
   0   6 -18       31.07       26.48      7.31 o 
   1   6 -18      695.31      706.59     15.63 o 
   2   6 -18       19.26       16.73      4.16 o 
   3   6 -18       41.00       43.05      5.90 o 
   4   6 -18       78.69       81.31      7.53 o 
   5   6 -18      239.75      248.07     16.39 o 
   6   6 -18       18.09       15.66      8.72 o 
   7   6 -18       87.36      100.56     12.98 o 
   0   7 -18      369.92      362.76     17.88 o 
   1   7 -18      183.98      199.64     11.51 o 
   2   7 -18       52.67       56.19      6.30 o 
   3   7 -18      124.17      120.57      8.34 o 
   4   7 -18        7.36        9.27      8.37 o 
   5   7 -18       18.70       20.33     10.01 o 
   6   7 -18      107.51      149.00     14.73 o 
   7   7 -18        2.14       -0.56      6.97 o 
   0   8 -18      136.39      135.42     11.95 o 
   1   8 -18       71.45       73.20      7.54 o 
   2   8 -18      287.56      289.35     11.63 o 
   3   8 -18       96.14      108.52      8.25 o 
   4   8 -18       69.55       71.49     10.94 o 
   5   8 -18       59.43       60.32     10.56 o 
   6   8 -18       46.76       48.76     10.90 o 
   0   9 -18        2.94        0.99      5.84 o 
   1   9 -18        2.25       -2.14      3.98 o 
   2   9 -18       69.04       71.33      7.10 o 
   3   9 -18       87.68       92.99      9.22 o 
   4   9 -18       34.06       41.80      9.56 o 
   5   9 -18       26.79       18.22      8.11 o 
   6   9 -18       12.87       21.15      9.00 o 
   0  10 -18      224.94      246.55     16.05 o 
   1  10 -18      122.45      116.59      8.49 o 
   2  10 -18        9.18       10.70      4.89 o 
   3  10 -18       69.30       96.69      9.54 o 
   4  10 -18       18.77       13.16      8.46 o 
   5  10 -18        0.15        0.27      6.89 o 
   0  11 -18      161.32      196.21     14.97 o 
   1  11 -18       60.72       83.83      7.96 o 
   2  11 -18      103.21       98.43      8.51 o 
   3  11 -18       23.63       28.95      6.93 o 
   4  11 -18       12.23        2.70      7.44 o 
   0  12 -18      152.67      194.57     15.37 o 
   1  12 -18       56.23       62.67      7.42 o 
   2  12 -18       11.52        7.58      5.17 o 
   3  12 -18        0.06        1.48      8.24 o 
   0  13 -18      119.23      115.51     13.11 o 
   1  13 -18        7.27        1.76      4.98 o 
   2  13 -18       39.33       59.06     13.43 o 
   2   0 -17     1104.49     1034.70     24.91 o 
   4   0 -17      849.96      859.05     32.71 o 
   6   0 -17       48.34       45.39     10.08 o 
   8   0 -17       99.15      114.47     13.63 o 
   1   1 -17      887.92      888.12     16.91 o 
   2   1 -17       80.01       77.18      7.50 o 
   3   1 -17      868.06      854.80     20.15 o 
   4   1 -17       27.22       21.74      4.25 o 
   5   1 -17       23.74       28.53      4.39 o 
   6   1 -17        7.98        9.75      5.92 o 
   7   1 -17       50.20       44.37      9.18 o 
   8   1 -17       13.64       20.34     15.52 o 
   1   2 -17      103.00      104.74      5.81 o 
   2   2 -17      105.11      104.09      6.08 o 
   3   2 -17      985.06      961.25     20.26 o 
   4   2 -17       27.66       32.59      4.57 o 
   5   2 -17      341.13      353.22     15.70 o 
   6   2 -17       12.99       21.89      5.21 o 
   7   2 -17        2.59       11.21      5.70 o 
   8   2 -17       59.38       63.28      9.37 o 
   1   3 -17       45.27       44.98      4.18 o 
   2   3 -17      538.94      530.37     20.36 o 
   3   3 -17        3.18        9.76      3.57 o 
   4   3 -17      247.23      226.96      8.82 o 
   5   3 -17       14.36       14.38      5.25 o 
   6   3 -17       51.37       69.93      7.39 o 
   7   3 -17       17.71       22.93      5.62 o 
   8   3 -17       41.74       50.46     15.06 o 
   1   4 -17      832.63      796.16     14.57 o 
   2   4 -17      214.34      220.30      7.50 o 
   3   4 -17     1042.20      975.21     18.65 o 
   4   4 -17       40.00       40.53      6.36 o 
   5   4 -17       35.46       32.39      5.55 o 
   6   4 -17       15.86       15.48      5.80 o 
   7   4 -17       35.51       45.45      8.46 o 
   8   4 -17        8.81       18.73     10.73 o 
   1   5 -17      124.86      123.24      5.92 o 
   2   5 -17      949.95      925.63     16.30 o 
   3   5 -17      317.01      333.01     11.89 o 
   4   5 -17      153.67      169.73      9.30 o 
   5   5 -17       27.85       22.63      6.27 o 
   6   5 -17       61.46       57.55      9.62 o 
   7   5 -17       14.72       17.42      6.70 o 
   8   5 -17       15.39       24.21      8.57 o 
   1   6 -17       88.68       94.81      6.06 o 
   2   6 -17      248.90      236.61      8.90 o 
   3   6 -17      178.03      179.95     13.71 o 
   4   6 -17       44.03       58.89     11.36 o 
   5   6 -17       78.99       68.74      8.32 o 
   6   6 -17       10.54       13.11      5.99 o 
   7   6 -17        9.75        6.61      7.58 o 
   1   7 -17      129.53      133.14      8.03 o 
   2   7 -17        7.91        1.26      3.84 o 
   3   7 -17      195.77      195.20     11.25 o 
   4   7 -17       25.18       24.10      7.49 o 
   5   7 -17      106.64       90.35     11.86 o 
   6   7 -17       43.04       38.28      9.68 o 
   7   7 -17       53.18       62.20     11.31 o 
   1   8 -17        5.91        7.84      4.17 o 
   2   8 -17       77.37       75.87      6.91 o 
   3   8 -17       18.47        4.98      5.03 o 
   4   8 -17       44.54       36.14      9.01 o 
   5   8 -17       53.34       62.10     10.19 o 
   6   8 -17        9.83        0.20      7.10 o 
   7   8 -17       50.78       47.43     10.87 o 
   1   9 -17      183.79      179.89      9.61 o 
   2   9 -17      100.42       96.05      8.96 o 
   3   9 -17       11.05       18.83      6.05 o 
   4   9 -17        5.47        4.26      6.97 o 
   5   9 -17        7.88        5.97      7.05 o 
   6   9 -17       10.63       14.99      8.50 o 
   1  10 -17        2.52        4.20      4.32 o 
   2  10 -17       99.91      133.71     10.04 o 
   3  10 -17       40.28       41.78      7.10 o 
   4  10 -17       25.62       19.51     15.77 o 
   5  10 -17        3.12       -6.22      6.22 o 
   1  11 -17       30.19       53.41      6.73 o 
   2  11 -17        8.66       16.27      6.09 o 
   3  11 -17       84.22       86.65      9.15 o 
   4  11 -17       29.97       43.51      9.89 o 
   5  11 -17        0.24        1.26      7.49 o 
   1  12 -17       58.44       53.73      7.10 o 
   2  12 -17      155.37      158.18     11.48 o 
   3  12 -17       15.58       18.51      8.15 o 
   4  12 -17       17.55       17.45      8.44 o 
   1  13 -17        4.09        7.14      5.07 o 
   2  13 -17       46.82       62.00      8.61 o 
   3  13 -17        4.22       -4.26     11.25 o 
   0   0 -16      122.72      138.34     13.34 o 
   2   0 -16      240.64      246.40     12.52 o 
   4   0 -16     2849.45     2715.33     51.00 o 
   6   0 -16      522.52      532.16     23.11 o 
   8   0 -16      163.34      180.34     15.50 o 
   0   1 -16      520.14      545.73     18.65 o 
   1   1 -16      642.13      637.57     13.37 o 
   2   1 -16      276.78      276.88      9.06 o 
   3   1 -16      414.45      397.40     10.82 o 
   4   1 -16      403.17      408.20     10.66 o 
   5   1 -16      315.39      293.89      9.17 o 
   6   1 -16       28.49       28.18      5.13 o 
   7   1 -16      197.25      192.18     10.66 o 
   8   1 -16       24.07       24.83      6.22 o 
   0   2 -16     1741.75     1744.26     34.78 o 
   1   2 -16      448.70      446.73     15.18 o 
   2   2 -16      445.28      469.06     11.37 o 
   3   2 -16      301.85      289.24      9.13 o 
   4   2 -16      484.84      482.10     12.32 o 
   5   2 -16       55.87       49.55      5.20 o 
   6   2 -16      156.47      159.34     10.04 o 
   7   2 -16       66.51       60.94      7.13 o 
   8   2 -16        4.94        7.59      5.87 o 
   0   3 -16      700.25      697.25     18.35 o 
   1   3 -16      667.74      658.36     12.61 o 
   2   3 -16       86.08       90.64      5.91 o 
   3   3 -16      215.87      199.71      7.82 o 
   4   3 -16      337.80      323.25     10.02 o 
   5   3 -16       91.82       92.25      9.13 o 
   6   3 -16      327.41      330.02     18.40 o 
   7   3 -16        3.69        3.86      8.07 o 
   8   3 -16        4.49        7.71      6.31 o 
   0   4 -16      308.67      296.22     11.40 o 
   1   4 -16      670.12      680.20     12.89 o 
   2   4 -16        1.66       -2.55      2.82 o 
   3   4 -16      131.32      139.16      8.62 o 
   4   4 -16       24.78       38.67      5.61 o 
   5   4 -16       72.83       85.22      8.55 o 
   6   4 -16       26.17       38.14      6.96 o 
   7   4 -16       38.84       41.11      7.41 o 
   8   4 -16        8.39        4.85      6.10 o 
   0   5 -16      785.12      756.35     19.80 o 
   1   5 -16       22.82       17.80      3.28 o 
   2   5 -16      231.78      233.79      7.48 o 
   3   5 -16       35.25       33.80      5.46 o 
   4   5 -16      356.09      346.25     15.75 o 
   5   5 -16       64.73       80.66      8.36 o 
   6   5 -16        9.24       10.89      6.28 o 
   7   5 -16       56.52       66.48     11.33 o 
   8   5 -16       19.54       21.80      7.30 o 
   0   6 -16      169.41      155.76      8.75 o 
   1   6 -16      591.65      574.76     11.72 o 
   2   6 -16      277.05      252.79      9.43 o 
   3   6 -16      432.15      421.22     13.07 o 
   4   6 -16       74.43       84.62      8.23 o 
   5   6 -16       26.28       40.28     13.39 o 
   6   6 -16      149.75      136.49     10.70 o 
   7   6 -16        0.80        5.88      5.79 o 
   8   6 -16       22.37       16.39      8.63 o 
   0   7 -16     1282.67     1264.14     41.71 o 
   1   7 -16      141.01      147.38      9.07 o 
   2   7 -16       51.90       65.49      5.44 o 
   3   7 -16      112.76      101.72      7.65 o 
   4   7 -16      101.61      103.23      9.05 o 
   5   7 -16       84.38       87.68      8.98 o 
   6   7 -16       75.19       97.73     12.09 o 
   7   7 -16      166.63      177.98     15.65 o 
   0   8 -16       56.14       75.05     26.26 o 
   1   8 -16      279.23      263.47     10.55 o 
   2   8 -16       52.97       49.20      6.84 o 
   3   8 -16       45.19       39.33      6.68 o 
   4   8 -16      208.05      213.87     11.60 o 
   5   8 -16       59.32       66.09     10.17 o 
   6   8 -16       97.03      116.16     13.12 o 
   7   8 -16        0.20        2.59      7.72 o 
   0   9 -16      436.68      462.68     23.90 o 
   1   9 -16      203.00      203.47      9.77 o 
   2   9 -16      210.76      204.72     12.66 o 
   3   9 -16       11.32        7.72      4.89 o 
   4   9 -16       45.76       50.32      7.15 o 
   5   9 -16       31.98       33.05      8.64 o 
   6   9 -16       44.74       51.76     10.59 o 
   0  10 -16      554.10      544.53     22.53 o 
   1  10 -16       41.91       46.00      6.15 o 
   2  10 -16       27.32       31.20      6.61 o 
   3  10 -16       71.50       69.42      7.89 o 
   4  10 -16      100.45      120.53     17.02 o 
   5  10 -16       28.73       35.17      8.97 o 
   6  10 -16       69.29       74.69     11.76 o 
   0  11 -16       58.12       91.76     25.22 o 
   1  11 -16      150.74      165.42     11.17 o 
   2  11 -16      111.26      133.78     17.67 o 
   3  11 -16       35.74       39.60      9.02 o 
   4  11 -16        2.24       -0.35      6.40 o 
   5  11 -16       60.72       48.51     10.47 o 
   0  12 -16        6.75        1.83      6.96 o 
   1  12 -16       49.89       55.68      8.12 o 
   2  12 -16       10.45       15.42      7.33 o 
   3  12 -16        7.11       10.53      7.17 o 
   4  12 -16       12.18       14.75      7.38 o 
   0  13 -16       73.34       68.03     10.62 o 
   1  13 -16       22.83       43.46      7.78 o 
   2  13 -16       37.94       36.69      7.58 o 
   3  13 -16       46.35       45.35      9.64 o 
   0  14 -16      118.92      143.53     13.80 o 
   1  14 -16        0.48        1.29      6.14 o 
   2  14 -16        6.53        1.33      7.92 o 
   2   0 -15      177.77      180.56      9.03 o 
   4   0 -15      671.53      709.03     19.72 o 
   6   0 -15      234.75      278.55     13.02 o 
   8   0 -15      313.43      337.65     19.50 o 
   1   1 -15      422.17      442.83     11.09 o 
   2   1 -15      342.39      329.96      9.04 o 
   3   1 -15      616.98      588.35     11.99 o 
   4   1 -15      735.48      731.93     14.20 o 
   5   1 -15      290.44      273.79      8.65 o 
   6   1 -15      332.53      329.66     13.42 o 
   7   1 -15      177.72      192.65     14.28 o 
   8   1 -15        3.45       -0.55      4.79 o 
   9   1 -15        5.34        9.72      6.62 o 
   1   2 -15       23.67       29.60      4.24 o 
   2   2 -15      636.11      644.21     16.74 o 
   3   2 -15     1266.20     1277.15     21.39 o 
   4   2 -15       85.91       87.41      6.69 o 
   5   2 -15       97.44      110.47      6.48 o 
   6   2 -15       32.60       37.51      7.15 o 
   7   2 -15       29.27       32.32      6.91 o 
   8   2 -15        6.70        6.64      5.82 o 
   9   2 -15        7.38       11.86      6.75 o 
   1   3 -15       55.56       60.65      4.22 o 
   2   3 -15      220.62      210.14      7.37 o 
   3   3 -15      530.08      484.92     11.62 o 
   4   3 -15      162.02      152.92      6.84 o 
   5   3 -15       79.64       80.42      7.85 o 
   6   3 -15       13.28       15.60      6.39 o 
   7   3 -15       93.52      104.76      9.74 o 
   8   3 -15       22.36       16.79      6.42 o 
   1   4 -15      254.33      268.95      9.17 o 
   2   4 -15       10.79        6.55      3.89 o 
   3   4 -15      670.42      666.21     14.02 o 
   4   4 -15       32.83       38.32      4.94 o 
   5   4 -15       53.41       44.81     15.30 o 
   6   4 -15        5.32        1.03      4.63 o 
   7   4 -15       40.80       38.56      7.16 o 
   8   4 -15       11.60       16.59      9.35 o 
   1   5 -15      224.74      232.22      9.02 o 
   2   5 -15      395.52      396.96     13.85 o 
   3   5 -15       31.57       30.31      4.43 o 
   4   5 -15      588.52      582.36     21.69 o 
   5   5 -15       84.60       82.69      8.24 o 
   6   5 -15      119.86      135.21     10.18 o 
   7   5 -15       25.05       13.21      6.05 o 
   8   5 -15      147.00      159.19     12.32 o 
   1   6 -15      889.64      870.48     14.78 o 
   2   6 -15       15.92       16.37      4.16 o 
   3   6 -15     1051.10      997.80     21.43 o 
   4   6 -15      240.52      255.63     12.17 o 
   5   6 -15      137.19      146.45     10.25 o 
   6   6 -15      140.48      133.68     11.75 o 
   7   6 -15      164.12      204.14     12.91 o 
   8   6 -15        8.76        9.42      6.46 o 
   1   7 -15      104.42      108.55      5.98 o 
   2   7 -15      838.22      860.54     18.87 o 
   3   7 -15      329.74      359.20     13.66 o 
   4   7 -15      998.48     1021.76     25.98 o 
   5   7 -15       95.41      101.85      9.03 o 
   6   7 -15       19.20       17.33      6.28 o 
   7   7 -15       16.01       21.49      8.94 o 
   8   7 -15       18.47        3.99      8.56 o 
   1   8 -15       17.82       13.57      4.17 o 
   2   8 -15      329.27      313.63     16.51 o 
   3   8 -15      216.88      204.32     12.04 o 
   4   8 -15       92.47       95.26      8.23 o 
   5   8 -15       33.57       35.31      8.67 o 
   6   8 -15      141.80      152.47     14.24 o 
   7   8 -15       15.62       13.32      8.14 o 
   1   9 -15      382.93      375.94     14.69 o 
   2   9 -15       18.25       12.67      6.47 o 
   3   9 -15      217.83      251.81     12.15 o 
   4   9 -15        4.12       -1.60      4.74 o 
   5   9 -15        8.10        5.05      6.66 o 
   6   9 -15        8.46        5.17     10.95 o 
   7   9 -15      138.52      166.76     15.24 o 
   1  10 -15       16.53        9.49      5.15 o 
   2  10 -15      328.42      326.03     13.93 o 
   3  10 -15      139.12      138.70     18.16 o 
   4  10 -15      127.77      136.16     12.57 o 
   5  10 -15        2.39       -4.99      6.48 o 
   6  10 -15       42.98       56.53     10.15 o 
   1  11 -15       20.58       18.02      6.79 o 
   2  11 -15       68.62       70.33      8.01 o 
   3  11 -15       96.64      106.46     15.50 o 
   4  11 -15        7.62       10.04      7.04 o 
   5  11 -15       24.89       35.55     14.62 o 
   6  11 -15        5.33        0.00      7.64 o 
   1  12 -15       36.44       37.21      7.02 o 
   2  12 -15       47.50       38.93      7.16 o 
   3  12 -15      104.34      116.36     17.64 o 
   4  12 -15       98.09      101.50     11.90 o 
   5  12 -15        8.93       10.32      7.69 o 
   1  13 -15       21.91       23.94      6.69 o 
   2  13 -15        6.72        5.94      5.81 o 
   3  13 -15        4.18        6.10      6.79 o 
   4  13 -15       44.74       53.85     16.37 o 
   1  14 -15        4.31        8.50      6.13 o 
   2  14 -15       44.78       36.55      9.02 o 
   0   0 -14     2882.66     3081.09     90.65 o 
   2   0 -14      117.07      119.25      7.41 o 
   4   0 -14     1183.36     1138.13     25.92 o 
   6   0 -14      527.45      511.89     17.11 o 
   8   0 -14       32.67       39.85      9.00 o 
   0   1 -14      675.30      633.66     16.40 o 
   1   1 -14      901.83      873.20     15.63 o 
   2   1 -14      274.65      283.70      8.16 o 
   3   1 -14      137.34      131.52      5.58 o 
   4   1 -14      999.28     1008.55     16.98 o 
   5   1 -14      326.04      319.54      9.07 o 
   6   1 -14      100.41       97.43      5.87 o 
   7   1 -14       99.81       95.49      7.86 o 
   8   1 -14        6.39       13.92      5.29 o 
   9   1 -14      103.04      117.13      9.57 o 
   0   2 -14      334.89      325.93     11.06 o 
   1   2 -14      241.79      216.46      6.44 o 
   2   2 -14      217.57      212.07      7.10 o 
   3   2 -14       20.45       22.12      3.55 o 
   4   2 -14      124.01      143.96      6.65 o 
   5   2 -14      398.75      385.30     15.48 o 
   6   2 -14      195.76      212.31     11.62 o 
   7   2 -14       71.97       81.42      8.79 o 
   8   2 -14       18.03       24.56      6.88 o 
   9   2 -14       29.09       19.73      6.92 o 
   0   3 -14      303.98      352.07     11.60 o 
   1   3 -14      145.46      140.15      5.31 o 
   2   3 -14       79.36       89.10      4.54 o 
   3   3 -14      103.95      100.47      5.41 o 
   4   3 -14       20.39       13.58      3.88 o 
   5   3 -14      136.40      132.71      7.37 o 
   6   3 -14      319.66      319.86     13.78 o 
   7   3 -14       31.80       29.02      6.61 o 
   8   3 -14       24.51       14.69      6.19 o 
   9   3 -14        8.98       13.44      7.08 o 
   0   4 -14     1104.81     1094.94     23.77 o 
   1   4 -14      774.97      774.15     13.19 o 
   2   4 -14       77.89       85.72      4.56 o 
   3   4 -14       43.67       45.44      4.72 o 
   4   4 -14      204.22      193.61      8.24 o 
   5   4 -14       90.28       95.16      8.25 o 
   6   4 -14       69.42       74.38      8.10 o 
   7   4 -14       20.91       16.68      8.81 o 
   8   4 -14        8.89       14.21      7.07 o 
   9   4 -14        7.93       13.14      9.24 o 
   0   5 -14     1358.28     1420.96     28.71 o 
   1   5 -14      372.79      379.54      8.68 o 
   2   5 -14      724.57      703.68     13.75 o 
   3   5 -14      243.50      245.15      9.42 o 
   4   5 -14      827.06      831.74     26.11 o 
   5   5 -14       61.54       60.67      7.30 o 
   6   5 -14      394.83      422.85     16.09 o 
   7   5 -14       28.46       20.12      6.21 o 
   8   5 -14       93.82       89.66     10.01 o 
   0   6 -14      102.71      103.32      6.79 o 
   1   6 -14      647.34      619.54     11.61 o 
   2   6 -14       48.83       46.40      6.35 o 
   3   6 -14       17.58       18.05      4.35 o 
   4   6 -14      295.16      299.61     19.45 o 
   5   6 -14      403.59      379.92     15.80 o 
   6   6 -14       16.09       15.85      5.95 o 
   7   6 -14       27.51       28.67      7.04 o 
   8   6 -14        2.13       -2.61      5.90 o 
   0   7 -14     2325.96     2310.73     54.42 o 
   1   7 -14        9.27       11.84      2.99 o 
   2   7 -14      232.82      223.86      8.90 o 
   3   7 -14      642.82      636.58     15.72 o 
   4   7 -14      115.57      106.76      8.58 o 
   5   7 -14       68.19       61.83      7.42 o 
   6   7 -14      174.43      185.38     11.95 o 
   7   7 -14       11.08        2.00      8.22 o 
   8   7 -14        2.28       -1.74      7.38 o 
   0   8 -14      249.76      252.68     13.69 o 
   1   8 -14      143.92      123.41      8.51 o 
   2   8 -14       36.02       35.64      4.92 o 
   3   8 -14      162.84      169.39      8.55 o 
   4   8 -14      195.21      198.18     10.57 o 
   5   8 -14       68.50       56.88     10.10 o 
   6   8 -14       75.34       64.86     10.24 o 
   7   8 -14       64.57       81.47     11.92 o 
   0   9 -14      542.97      584.33     45.96 o 
   1   9 -14      706.68      694.79     19.78 o 
   2   9 -14       51.39       39.17      6.21 o 
   3   9 -14      100.44      118.28      8.69 o 
   4   9 -14       31.14       32.91      5.89 o 
   5   9 -14      132.02      131.27     12.40 o 
   6   9 -14       18.85       -1.31      6.59 o 
   7   9 -14       12.82       13.25      8.20 o 
   0  10 -14      495.82      483.20     20.07 o 
   1  10 -14       97.22      107.90      8.68 o 
   2  10 -14      110.67      100.05      8.81 o 
   3  10 -14        9.62       17.14      7.05 o 
   4  10 -14       65.02       66.95      9.74 o 
   5  10 -14        0.60       -2.32      5.96 o 
   6  10 -14       75.85       64.84     16.72 o 
   7  10 -14        1.10        0.22      7.32 o 
   0  11 -14       47.07       43.74     12.98 o 
   1  11 -14       84.98      100.33     15.76 o 
   2  11 -14       93.94       91.38      8.87 o 
   3  11 -14       67.13       72.29      9.95 o 
   4  11 -14        3.12        7.35      8.62 o 
   5  11 -14       85.83      104.90     11.83 o 
   6  11 -14       32.34       56.75     10.22 o 
   0  12 -14       78.17       87.84     16.18 o 
   1  12 -14      214.34      252.53     12.98 o 
   2  12 -14       45.80       41.52      7.16 o 
   3  12 -14       20.41       23.04     11.31 o 
   4  12 -14       33.47       33.80     24.70 o 
   5  12 -14       37.74       35.87     12.12 o 
   0  13 -14      188.08      182.44     22.01 o 
   1  13 -14       27.13       27.17      6.61 o 
   2  13 -14       47.90       49.69      7.76 o 
   3  13 -14       41.13       30.43      8.24 o 
   4  13 -14      133.60      165.81     24.50 o 
   0  14 -14       19.77       -4.62      9.91 o 
   1  14 -14       97.15      124.75     11.98 o 
   2  14 -14       54.21       46.47      7.53 o 
   3  14 -14       15.02       15.88      7.57 o 
   0  15 -14      311.38      335.31     30.89 o 
   1  15 -14        1.01       -1.02      6.17 o 
   2   0 -13     3130.85     2979.18     51.61 o 
   4   0 -13     1558.93     1527.21     31.26 o 
   6   0 -13      452.54      474.26     16.01 o 
   8   0 -13      115.27      112.40     12.30 o 
   1   1 -13     1533.00     1457.65     24.38 o 
   2   1 -13      927.57      937.64     15.01 o 
   3   1 -13     1287.81     1232.66     18.53 o 
   4   1 -13       83.13       73.06      4.62 o 
   5   1 -13      432.11      410.97     10.94 o 
   6   1 -13      219.98      210.15      9.79 o 
   7   1 -13       66.34       67.33      6.85 o 
   8   1 -13      218.32      226.84     10.97 o 
   9   1 -13      212.68      241.31     19.39 o 
   1   2 -13       19.54       15.22      2.80 o 
   2   2 -13      592.26      575.77     21.77 o 
   3   2 -13      213.02      218.90      7.40 o 
   4   2 -13       90.03       82.89     10.29 o 
   5   2 -13      481.52      504.87     12.26 o 
   6   2 -13      131.16      140.56     12.35 o 
   7   2 -13       94.75       92.06     13.24 o 
   8   2 -13       56.70       63.98      8.55 o 
   9   2 -13       72.51       63.16      9.05 o 
   1   3 -13       98.05      102.97      4.44 o 
   2   3 -13     1006.28      969.89     15.12 o 
   3   3 -13      163.67      158.37     10.26 o 
   4   3 -13      299.89      299.56      9.79 o 
   5   3 -13      191.74      201.21      8.53 o 
   6   3 -13      144.86      123.81     10.05 o 
   7   3 -13        3.32       11.81      5.64 o 
   8   3 -13       47.48       54.71     13.14 o 
   9   3 -13       79.76       77.20     15.11 o 
   1   4 -13      471.90      421.67      8.38 o 
   2   4 -13      286.43      275.27      7.83 o 
   3   4 -13     1290.22     1252.68     22.61 o 
   4   4 -13       22.32       18.50      3.88 o 
   5   4 -13       97.98       99.21      8.24 o 
   6   4 -13       68.51       53.23      7.08 o 
   7   4 -13       46.83       48.18      7.51 o 
   8   4 -13        2.52        3.10     13.51 o 
   9   4 -13       91.93      124.66     15.42 o 
   1   5 -13       15.84       13.00      2.53 o 
   2   5 -13      835.97      832.20     15.09 o 
   3   5 -13      623.69      620.21     14.75 o 
   4   5 -13       72.08       70.33      5.79 o 
   5   5 -13       42.36       43.83      6.51 o 
   6   5 -13       94.94      105.65     15.18 o 
   7   5 -13       59.30       55.44      7.97 o 
   8   5 -13       27.73       44.63      7.67 o 
   9   5 -13        9.85        7.54      6.11 o 
   1   6 -13      382.38      408.36     15.85 o 
   2   6 -13      320.51      361.34      8.88 o 
   3   6 -13      436.96      425.98      9.92 o 
   4   6 -13      125.91      126.76     10.15 o 
   5   6 -13       29.33       16.82      5.89 o 
   6   6 -13      197.58      213.95     11.87 o 
   7   6 -13      104.75      109.64     13.29 o 
   8   6 -13       23.63       19.12      6.86 o 
   1   7 -13       79.97       85.58      4.66 o 
   2   7 -13      176.40      174.49      6.05 o 
   3   7 -13      364.88      336.87     10.82 o 
   4   7 -13      176.09      169.65      8.16 o 
   5   7 -13       42.87       45.54      7.68 o 
   6   7 -13       41.33       36.55      6.95 o 
   7   7 -13       14.82       13.98      6.22 o 
   8   7 -13       55.37       68.08     11.73 o 
   1   8 -13      383.96      372.32     13.31 o 
   2   8 -13      609.36      573.86     14.20 o 
   3   8 -13       35.95       31.24      4.94 o 
   4   8 -13       92.64       83.46      7.20 o 
   5   8 -13       53.32       65.00      9.66 o 
   6   8 -13       25.89       25.67      8.04 o 
   7   8 -13       27.38       27.45     18.68 o 
   8   8 -13       84.93       97.68     13.01 o 
   1   9 -13      183.60      184.08     10.14 o 
   2   9 -13       94.69      104.49      8.37 o 
   3   9 -13      344.43      314.37     12.61 o 
   4   9 -13      150.74      148.93      9.22 o 
   5   9 -13       62.78       64.16      9.59 o 
   6   9 -13       26.44       29.01      9.44 o 
   7   9 -13       56.86       47.96      9.67 o 
   1  10 -13       53.38       49.27      6.70 o 
   2  10 -13      507.21      514.24     16.64 o 
   3  10 -13       36.45       37.98      7.15 o 
   4  10 -13       15.01        9.62      6.26 o 
   5  10 -13       20.05       26.35      7.56 o 
   6  10 -13       25.32       42.31     12.19 o 
   7  10 -13        2.46       -6.47      6.47 o 
   1  11 -13       48.93       51.43      6.73 o 
   2  11 -13      119.45      120.60      8.92 o 
   3  11 -13       91.94       95.85     12.48 o 
   4  11 -13        0.49       -5.50      5.50 o 
   5  11 -13        4.54        8.39     14.03 o 
   6  11 -13        8.27        5.83      6.81 o 
   1  12 -13       43.74       47.62      9.11 o 
   2  12 -13      243.36      273.40     14.49 o 
   3  12 -13       20.84       12.77      5.45 o 
   4  12 -13       19.58        9.82      7.16 o 
   5  12 -13        5.53        4.30      6.42 o 
   6  12 -13        6.35        5.15      9.07 o 
   1  13 -13       46.77       45.46      7.24 o 
   2  13 -13       99.12      113.83     12.91 o 
   3  13 -13       50.55       44.65      8.72 o 
   4  13 -13       61.86       83.05     10.83 o 
   5  13 -13       22.72       30.49      8.62 o 
   1  14 -13       82.74       69.14      8.43 o 
   2  14 -13        2.59        2.61      5.34 o 
   3  14 -13       32.63       31.38     12.06 o 
   4  14 -13        3.41       15.86      9.68 o 
   1  15 -13       38.54       43.95      7.96 o 
   2  15 -13      101.43      101.18     11.88 o 
   0   0 -12     6117.83     5800.92    157.54 o 
   2   0 -12     2360.17     2362.02     50.66 o 
   4   0 -12      556.61      551.60     15.57 o 
   6   0 -12      193.58      165.75     12.13 o 
   8   0 -12      209.97      216.86     15.25 o 
   0   1 -12     1164.24     1223.71     35.67 o 
   1   1 -12      477.47      513.58     10.46 o 
   2   1 -12      250.76      236.25      6.41 o 
   3   1 -12      912.14      891.52     15.63 o 
   4   1 -12       32.12       38.23      4.48 o 
   5   1 -12      621.31      585.65     13.43 o 
   6   1 -12      192.09      185.88      7.76 o 
   7   1 -12       26.90       27.85      5.26 o 
   8   1 -12       98.26      102.24      8.01 o 
   9   1 -12       11.56       27.51      5.91 o 
   0   2 -12     3381.47     3203.92     53.88 o 
   1   2 -12      975.69      983.86     14.72 o 
   2   2 -12      101.45      101.30      4.73 o 
   3   2 -12       60.55       54.43      4.41 o 
   4   2 -12      949.29      898.22     16.32 o 
   5   2 -12      609.46      590.02     13.14 o 
   6   2 -12      152.52      153.89      7.13 o 
   7   2 -12      420.14      441.93     17.20 o 
   8   2 -12       30.12       31.73      6.63 o 
   9   2 -12       92.77       95.61     11.79 o 
   0   3 -12     3106.70     2911.41     49.61 o 
   1   3 -12      164.48      161.71      4.84 o 
   2   3 -12      323.33      320.10      8.08 o 
   3   3 -12       78.08       79.45      5.06 o 
   4   3 -12      197.71      198.41      9.63 o 
   5   3 -12      422.85      425.50     12.00 o 
   6   3 -12      427.75      447.49     15.70 o 
   7   3 -12      162.52      158.92     10.53 o 
   8   3 -12       56.63       53.92      7.86 o 
   9   3 -12        9.54       20.73      6.94 o 
   0   4 -12       73.44       70.77      6.51 o 
   1   4 -12      450.77      456.02     10.06 o 
   2   4 -12      260.66      274.74      7.51 o 
   3   4 -12      701.06      674.85     14.57 o 
   4   4 -12       82.49       75.97      8.57 o 
   5   4 -12      715.46      716.18     19.78 o 
   6   4 -12      149.08      143.58      9.50 o 
   7   4 -12      258.05      259.54     17.31 o 
   8   4 -12        3.40        2.28      6.79 o 
   9   4 -12        3.77       -0.59      5.78 o 
   0   5 -12     1166.62     1086.56     22.66 o 
   1   5 -12      969.61      977.54     14.87 o 
   2   5 -12     1140.40     1176.55     21.46 o 
   3   5 -12      181.39      190.01      6.47 o 
   4   5 -12      742.14      755.41     15.92 o 
   5   5 -12       82.21       77.88      7.40 o 
   6   5 -12       95.72      115.44     10.99 o 
   7   5 -12      127.43      132.62     10.00 o 
   8   5 -12        5.70        5.46      5.71 o 
   9   5 -12       10.53       25.73      7.35 o 
   0   6 -12      710.09      690.70     14.29 o 
   1   6 -12      698.17      731.83     13.75 o 
   2   6 -12      241.14      224.13      6.74 o 
   3   6 -12      379.50      379.09      9.70 o 
   4   6 -12        7.19       -0.31      4.17 o 
   5   6 -12      297.50      292.10     12.45 o 
   6   6 -12      125.05      137.32     12.78 o 
   7   6 -12       94.86      103.83      9.42 o 
   8   6 -12       17.15       11.79      8.01 o 
   9   6 -12        4.48        7.19      6.62 o 
   0   7 -12     1122.96     1024.34     62.75 o 
   1   7 -12      443.32      439.46      8.86 o 
   2   7 -12      134.48      132.79      4.85 o 
   3   7 -12       24.98       24.10      4.20 o 
   4   7 -12       93.84       82.71      6.03 o 
   5   7 -12      379.22      340.88     13.62 o 
   6   7 -12       51.13       52.05      7.14 o 
   7   7 -12       40.19       51.32      7.78 o 
   8   7 -12       53.94       86.12     11.97 o 
   0   8 -12      613.80      612.29     21.80 o 
   1   8 -12      145.87      132.08      8.14 o 
   2   8 -12     1854.06     1870.57     31.15 o 
   3   8 -12      209.64      193.21      8.23 o 
   4   8 -12       93.07       88.51      6.07 o 
   5   8 -12       14.18       17.64      5.51 o 
   6   8 -12      110.41      133.92     12.28 o 
   7   8 -12       12.86       17.04     11.79 o 
   8   8 -12       63.00       63.33     11.41 o 
   0   9 -12      570.03      561.33     19.70 o 
   1   9 -12      378.33      392.94     13.69 o 
   2   9 -12      301.16      295.08     11.98 o 
   3   9 -12      175.08      182.31     14.52 o 
   4   9 -12      141.31      144.75      8.70 o 
   5   9 -12      104.75      103.59     11.44 o 
   6   9 -12       40.12       32.54      8.20 o 
   7   9 -12       44.91       45.63     15.70 o 
   8   9 -12        2.58       -0.73      7.68 o 
   0  10 -12      394.79      428.29     27.25 o 
   1  10 -12       70.38       61.52      6.75 o 
   2  10 -12      120.47      114.31      8.29 o 
   3  10 -12      115.18      107.37      8.04 o 
   4  10 -12       18.90       25.60      5.57 o 
   5  10 -12      121.31      115.24     14.03 o 
   6  10 -12       85.23       90.25     14.27 o 
   7  10 -12       34.70       28.80     10.08 o 
   0  11 -12      184.14      196.97     20.31 o 
   1  11 -12       22.22       12.00      4.98 o 
   2  11 -12       77.44       76.09      7.35 o 
   3  11 -12      104.76      104.43      8.27 o 
   4  11 -12       14.56       10.15      6.37 o 
   5  11 -12       80.40      114.72     15.81 o 
   6  11 -12       55.16       60.63      9.82 o 
   7  11 -12        0.83        7.93      7.49 o 
   0  12 -12      234.99      218.34     21.78 o 
   1  12 -12       19.34       10.18      7.05 o 
   2  12 -12        9.42        9.72      4.97 o 
   3  12 -12       13.57       14.61      5.43 o 
   4  12 -12       12.98        6.02      6.27 o 
   5  12 -12       72.73      102.51     11.00 o 
   6  12 -12       48.29       65.67     10.38 o 
   0  13 -12       94.11       70.35     15.64 o 
   1  13 -12       20.85       19.07     10.77 o 
   2  13 -12        0.38       -2.14      4.77 o 
   3  13 -12       95.05       99.66      8.70 o 
   4  13 -12        0.15       -5.08     13.37 o 
   5  13 -12       18.72       23.69      8.00 o 
   0  14 -12        8.33       11.56     11.41 o 
   1  14 -12       24.06       25.86      8.86 o 
   2  14 -12       28.38       26.30     13.74 o 
   3  14 -12       18.54       10.81      6.82 o 
   4  14 -12       26.95       26.80      8.17 o 
   0  15 -12       65.10       78.40     17.83 o 
   1  15 -12       17.45        6.55      8.26 o 
   2  15 -12       37.76       39.42      7.47 o 
   3  15 -12       12.43       12.39     15.73 o 
   2   0 -11      565.85      531.85     13.72 o 
   4   0 -11      857.92      837.68     19.75 o 
   6   0 -11      234.84      209.09     12.72 o 
   8   0 -11       87.00       74.45      9.84 o 
   1   1 -11      244.87      310.48     14.81 o 
   2   1 -11      128.82      124.32      6.54 o 
   3   1 -11      349.96      346.90      8.47 o 
   4   1 -11       99.50       99.10      5.44 o 
   5   1 -11       47.94       43.86      4.22 o 
   6   1 -11       90.01       86.36      5.59 o 
   7   1 -11       83.93       73.18      6.48 o 
   8   1 -11        0.17       -3.63      4.02 o 
   9   1 -11       31.68       28.40      6.04 o 
   1   2 -11       25.75       34.83      2.81 o 
   2   2 -11      808.73      780.43     12.62 o 
   3   2 -11       68.17       62.59      4.45 o 
   4   2 -11      750.70      717.54     13.81 o 
   5   2 -11      244.77      237.60     10.65 o 
   6   2 -11       23.19       25.11      3.97 o 
   7   2 -11       86.57       72.99      7.45 o 
   8   2 -11      151.35      145.45     10.62 o 
   9   2 -11      119.53      138.06     11.11 o 
   1   3 -11       34.13       30.00      2.44 o 
   2   3 -11      302.41      317.74      7.23 o 
   3   3 -11     2120.82     1998.83     31.32 o 
   4   3 -11      214.89      222.89      7.91 o 
   5   3 -11      248.00      248.64      8.84 o 
   6   3 -11      128.79      131.55      8.99 o 
   7   3 -11       30.67       32.82      6.47 o 
   8   3 -11       17.96       13.50      5.89 o 
   9   3 -11       16.51       19.02      6.79 o 
   1   4 -11      544.03      524.51      9.49 o 
   2   4 -11      487.88      514.50     10.28 o 
   3   4 -11     1211.78     1175.62     56.87 o 
   4   4 -11       73.17       73.11      6.36 o 
   5   4 -11      114.24      108.63      7.98 o 
   6   4 -11      100.45      110.06      9.90 o 
   7   4 -11      248.68      246.85     12.63 o 
   8   4 -11       37.06       29.33      8.63 o 
   9   4 -11       12.75       23.30      7.03 o 
   1   5 -11      497.02      466.90     10.29 o 
   2   5 -11      986.52     1059.28     19.47 o 
   3   5 -11      104.81      113.85      4.93 o 
   4   5 -11      545.28      538.42     14.59 o 
   5   5 -11      177.88      203.78     10.51 o 
   6   5 -11      169.75      161.61      9.98 o 
   7   5 -11        6.11        3.80      8.60 o 
   8   5 -11      152.54      149.49     11.05 o 
   9   5 -11       16.67        6.77      7.68 o 
   1   6 -11       24.12       23.22      3.75 o 
   2   6 -11      448.98      471.00      9.55 o 
   3   6 -11     1899.41     1854.41     26.24 o 
   4   6 -11      489.49      457.89     14.71 o 
   5   6 -11       72.18       68.04      6.88 o 
   6   6 -11       59.11       59.06      7.15 o 
   7   6 -11      273.00      262.92     13.26 o 
   8   6 -11       29.94       52.90      8.14 o 
   9   6 -11       74.92       84.48     10.46 o 
   1   7 -11      390.66      403.25      8.08 o 
   2   7 -11      190.97      194.67      7.52 o 
   3   7 -11       72.93       75.75      5.40 o 
   4   7 -11       52.99       66.94      5.32 o 
   5   7 -11      107.98      112.22     15.61 o 
   6   7 -11       37.38       48.66      6.97 o 
   7   7 -11       24.96       30.22      9.38 o 
   8   7 -11       89.32       86.88      9.74 o 
   1   8 -11      411.11      407.73      8.75 o 
   2   8 -11      194.07      177.65      7.60 o 
   3   8 -11      244.08      232.74     10.80 o 
   4   8 -11      151.97      157.44      7.49 o 
   5   8 -11       13.43       11.57      9.44 o 
   6   8 -11       11.29        2.25      5.05 o 
   7   8 -11       25.86       16.59     10.39 o 
   8   8 -11       19.00        8.52      7.72 o 
   1   9 -11      390.93      368.19     10.06 o 
   2   9 -11      146.70      138.56      8.39 o 
   3   9 -11      375.59      400.63     13.46 o 
   4   9 -11      229.24      228.78     16.98 o 
   5   9 -11      141.41      145.28     11.87 o 
   6   9 -11        3.75       14.22      7.37 o 
   7   9 -11      167.54      204.25     15.26 o 
   8   9 -11       41.82       57.02     14.40 o 
   1  10 -11       66.75       64.41      8.98 o 
   2  10 -11       70.43       57.56      6.30 o 
   3  10 -11      114.34      111.11      9.08 o 
   4  10 -11      370.51      369.50     13.18 o 
   5  10 -11        9.88       13.26      6.56 o 
   6  10 -11      116.65      125.29     23.75 o 
   7  10 -11        7.59       10.20      7.47 o 
   1  11 -11      118.79       99.71     10.59 o 
   2  11 -11       16.81       23.20      5.16 o 
   3  11 -11        6.16       13.14      5.36 o 
   4  11 -11      122.50      117.13     10.83 o 
   5  11 -11       19.96       30.88      7.66 o 
   6  11 -11       11.92       18.44      7.65 o 
   7  11 -11       19.24       15.67     14.67 o 
   1  12 -11      199.64      186.94     18.09 o 
   2  12 -11       23.59       18.09      5.38 o 
   3  12 -11      179.46      190.31     12.62 o 
   4  12 -11       32.61       19.87     11.34 o 
   5  12 -11      142.25      123.54     11.87 o 
   6  12 -11        7.45        8.56      7.28 o 
   1  13 -11       97.87       80.98     11.07 o 
   2  13 -11       82.93      100.03      8.54 o 
   3  13 -11       78.55       81.02      7.80 o 
   4  13 -11      328.36      344.23     17.44 o 
   5  13 -11        5.99        6.53      6.86 o 
   1  14 -11       21.49        8.38     14.58 o 
   2  14 -11        1.87        5.77      5.17 o 
   3  14 -11      148.27      155.47     12.42 o 
   4  14 -11       28.71       39.88     17.44 o 
   1  15 -11       10.88        0.00      7.37 o 
   2  15 -11       12.36        7.66      5.62 o 
   3  15 -11       28.46       14.89     15.25 o 
   1  16 -11       27.97       21.23     10.16 o 
   0   0 -10     6595.16     6549.59    125.35 o 
   2   0 -10      308.67      335.20      8.93 o 
   4   0 -10      460.93      459.15     16.47 o 
   6   0 -10      502.18      473.90     18.70 o 
   8   0 -10        7.33        2.21      5.62 o 
  10   0 -10        8.66       22.71     12.88 o 
   0   1 -10     3712.51     3485.23     57.22 o 
   1   1 -10     1834.31     1818.43     22.93 o 
   2   1 -10     1508.99     1545.53     18.97 o 
   3   1 -10      773.36      766.81     13.53 o 
   4   1 -10      232.42      237.74      7.22 o 
   5   1 -10       71.41       64.83      4.56 o 
   6   1 -10       95.39       84.72      6.18 o 
   7   1 -10       50.88       50.97      5.75 o 
   8   1 -10       36.92       35.18      5.63 o 
   9   1 -10       63.82       50.87      8.44 o 
  10   1 -10       41.85       49.35     11.06 o 
   0   2 -10     3933.85     3907.40     64.10 o 
   1   2 -10     2331.38     2577.06     28.37 o 
   2   2 -10     1439.29     1428.29     20.94 o 
   3   2 -10      308.01      316.33      8.71 o 
   4   2 -10      353.27      344.17      8.63 o 
   5   2 -10      103.93       97.88      5.25 o 
   6   2 -10       88.62       81.33      5.28 o 
   7   2 -10      156.23      159.88      8.33 o 
   8   2 -10       32.00       27.40      5.22 o 
   9   2 -10       63.29       57.63      8.42 o 
  10   2 -10       82.68       94.49     13.56 o 
   0   3 -10     2905.56     2886.93     48.57 o 
   1   3 -10      393.26      410.52      9.09 o 
   2   3 -10      501.65      542.70      9.57 o 
   3   3 -10      342.34      327.88      8.85 o 
   4   3 -10      623.14      599.57     13.19 o 
   5   3 -10       49.18       42.24      4.33 o 
   6   3 -10      119.08      122.82      6.83 o 
   7   3 -10      183.49      207.01     12.93 o 
   8   3 -10      140.30      142.66     16.69 o 
   9   3 -10       74.60       54.75      8.48 o 
   0   4 -10     1188.40     1401.39     28.45 o 
   1   4 -10      140.17      163.91      4.76 o 
   2   4 -10       54.44       60.40      3.25 o 
   3   4 -10      694.89      695.94     14.30 o 
   4   4 -10       67.54       76.59      8.11 o 
   5   4 -10       15.35        9.66      3.25 o 
   6   4 -10      179.43      172.88     12.14 o 
   7   4 -10      201.17      199.73     11.29 o 
   8   4 -10       75.53       77.04     10.29 o 
   9   4 -10       48.59       40.67      7.83 o 
   0   5 -10      552.94      571.52     13.52 o 
   1   5 -10      244.74      239.65      6.69 o 
   2   5 -10      287.01      301.63      6.72 o 
   3   5 -10      192.66      200.64      5.92 o 
   4   5 -10      287.18      287.99      8.45 o 
   5   5 -10        8.41        7.73      2.97 o 
   6   5 -10      678.03      697.51     19.93 o 
   7   5 -10       50.11       40.08      7.76 o 
   8   5 -10        4.92       -5.58      5.58 o 
   9   5 -10       33.91       41.49      8.11 o 
   0   6 -10      656.45      681.81     20.44 o 
   1   6 -10     1693.49     1746.89     22.35 o 
   2   6 -10      148.86      168.68      5.10 o 
   3   6 -10     1263.24     1286.22     22.54 o 
   4   6 -10      193.60      195.24      7.50 o 
   5   6 -10      230.92      242.13     11.00 o 
   6   6 -10      118.37      123.15      8.89 o 
   7   6 -10       17.47       14.40      5.70 o 
   8   6 -10        1.91        0.60      5.25 o 
   9   6 -10       62.56       87.05     14.22 o 
   0   7 -10      216.67      204.14      7.35 o 
   1   7 -10      252.08      231.22      5.54 o 
   2   7 -10       75.56       79.69      4.96 o 
   3   7 -10       94.62      109.29      5.90 o 
   4   7 -10      262.35      258.26     17.75 o 
   5   7 -10      175.14      167.84      9.50 o 
   6   7 -10      106.45      115.56      8.80 o 
   7   7 -10       59.21       67.52      8.14 o 
   8   7 -10       18.79       23.21      7.26 o 
   9   7 -10        4.04        3.56     18.13 o 
   0   8 -10     1181.01     1179.42     22.30 o 
   1   8 -10      356.49      388.81      8.02 o 
   2   8 -10      438.20      420.86     10.86 o 
   3   8 -10      104.94      110.10      6.03 o 
   4   8 -10      295.28      302.59      9.67 o 
   5   8 -10       76.07       78.99      9.01 o 
   6   8 -10      218.77      207.28     11.37 o 
   7   8 -10       21.80       23.36     10.67 o 
   8   8 -10       30.91       26.11      8.94 o 
   0   9 -10      154.95      164.71     11.83 o 
   1   9 -10     1379.64     1420.58     19.37 o 
   2   9 -10      198.42      176.33      8.58 o 
   3   9 -10      176.19      162.85      7.26 o 
   4   9 -10       86.16       86.35      9.13 o 
   5   9 -10      196.18      192.35     12.84 o 
   6   9 -10      113.74      111.98     11.09 o 
   7   9 -10       17.35       17.27      7.59 o 
   8   9 -10       21.09       17.71     15.46 o 
   0  10 -10     2778.70     2773.39     65.80 o 
   1  10 -10      307.78      287.60     15.27 o 
   2  10 -10      107.26       97.24      7.14 o 
   3  10 -10      230.58      236.21     10.53 o 
   4  10 -10      488.46      489.47     15.00 o 
   5  10 -10       25.74       35.01      8.88 o 
   6  10 -10      193.58      219.40     40.18 o 
   7  10 -10        8.06       14.18      7.52 o 
   8  10 -10        4.83        5.12      7.82 o 
   0  11 -10       31.03       17.44      9.99 o 
   1  11 -10       18.51        4.57     10.44 o 
   2  11 -10      126.31      113.28      7.91 o 
   3  11 -10        3.48        2.63      4.15 o 
   4  11 -10      175.32      181.72     12.67 o 
   5  11 -10      196.19      202.42     25.77 o 
   6  11 -10        0.37        7.50      6.62 o 
   7  11 -10       31.01       23.01     12.36 o 
   0  12 -10       77.80       47.64     12.36 o 
   1  12 -10       41.14       46.86     11.24 o 
   2  12 -10      304.82      322.86     12.78 o 
   3  12 -10       82.15       77.29      7.17 o 
   4  12 -10       16.46       14.55      6.02 o 
   5  12 -10        6.17       -2.02      5.37 o 
   6  12 -10       42.83       52.87      9.18 o 
   0  13 -10      295.20      325.17     25.81 o 
   1  13 -10       69.33       62.23     10.15 o 
   2  13 -10       76.49       72.46      7.32 o 
   3  13 -10       13.78        7.92      4.83 o 
   4  13 -10       12.17        4.25      6.06 o 
   5  13 -10        8.23        7.09      6.57 o 
   6  13 -10       40.89       66.94     15.23 o 
   0  14 -10       60.21       64.82     15.17 o 
   1  14 -10      109.33      100.79     12.22 o 
   2  14 -10        4.48        3.23      4.79 o 
   3  14 -10       68.02       66.42      9.09 o 
   4  14 -10        4.86        1.98      5.91 o 
   5  14 -10        8.99        7.02      6.99 o 
   0  15 -10        5.98       15.35     11.51 o 
   1  15 -10       24.25       14.83      8.35 o 
   2  15 -10       57.72       49.99      7.24 o 
   3  15 -10        6.93        1.04      6.03 o 
   4  15 -10       47.93       45.46      8.49 o 
   0  16 -10       23.03       14.89     12.88 o 
   1  16 -10        5.88        0.58      8.20 o 
   2  16 -10       21.67       19.53      7.82 o 
   2   0  -9     2049.79     2027.44     31.07 o 
   4   0  -9      352.00      327.00     23.20 o 
   6   0  -9      320.26      347.15     15.34 o 
   8   0  -9      153.20      182.93     12.99 o 
  10   0  -9       36.58       34.17     14.50 o 
   1   1  -9     2028.95     1944.34     21.99 o 
   2   1  -9      891.64      826.66     12.44 o 
   3   1  -9     2086.41     2019.42     36.11 o 
   4   1  -9       44.53       44.04      3.54 o 
   5   1  -9      131.39      128.22      6.41 o 
   6   1  -9       56.03       55.56      5.13 o 
   7   1  -9      230.38      205.66      8.87 o 
   8   1  -9       13.95       13.20      4.35 o 
   9   1  -9      180.97      192.30     11.98 o 
  10   1  -9        3.92       -4.32      7.55 o 
   1   2  -9      376.10      339.80      6.27 o 
   2   2  -9      289.45      289.41     11.10 o 
   3   2  -9     1002.98     1036.58     15.63 o 
   4   2  -9      282.56      295.21      7.80 o 
   5   2  -9      605.89      561.04     11.79 o 
   6   2  -9      209.78      214.70      7.57 o 
   7   2  -9       88.41       89.73      6.50 o 
   8   2  -9      171.54      155.42      8.71 o 
   9   2  -9      189.65      187.14     14.61 o 
  10   2  -9       28.66       39.50     10.25 o 
   1   3  -9      108.76      115.73      3.91 o 
   2   3  -9      395.26      375.31      7.28 o 
   3   3  -9     1582.79     1641.05     26.40 o 
   4   3  -9       51.80       67.55      4.38 o 
   5   3  -9      177.15      182.66      7.18 o 
   6   3  -9      122.16      128.77      7.40 o 
   7   3  -9       94.56       85.85      7.89 o 
   8   3  -9       73.96       94.87      8.88 o 
   9   3  -9      170.09      164.89     11.68 o 
  10   3  -9       41.37       54.19     19.37 o 
   1   4  -9      393.90      378.08      7.25 o 
   2   4  -9      544.69      544.10     14.67 o 
   3   4  -9      740.77      722.91     26.67 o 
   4   4  -9        8.73        5.97      2.52 o 
   5   4  -9      731.89      751.02     15.47 o 
   6   4  -9      134.80      131.56      9.16 o 
   7   4  -9       33.54       25.44      5.96 o 
   8   4  -9       39.34       29.87      6.47 o 
   9   4  -9       75.47       80.86      9.24 o 
   1   5  -9      841.89      856.74     12.57 o 
   2   5  -9      781.22      837.37     11.51 o 
   3   5  -9       47.92       47.55      3.00 o 
   4   5  -9      292.61      283.88      7.83 o 
   5   5  -9      142.79      141.03      5.80 o 
   6   5  -9       88.69       86.94      7.72 o 
   7   5  -9       75.59       79.93      8.12 o 
   8   5  -9       95.68      116.27     18.54 o 
   9   5  -9       21.40       24.88      7.41 o 
   1   6  -9       56.61       63.93      3.56 o 
   2   6  -9      305.85      301.57      7.04 o 
   3   6  -9       50.84       43.10      6.63 o 
   4   6  -9      228.84      223.97      7.69 o 
   5   6  -9      325.05      335.84     12.54 o 
   6   6  -9      106.21      121.23      8.65 o 
   7   6  -9      176.44      182.05     11.07 o 
   8   6  -9       19.09       24.08      9.50 o 
   9   6  -9        6.04        3.04      6.08 o 
   1   7  -9      240.57      225.15      6.59 o 
   2   7  -9      232.59      211.12      6.48 o 
   3   7  -9      340.52      317.95     11.81 o 
   4   7  -9        1.99       -2.94      2.94 o 
   5   7  -9       63.26       47.54      6.05 o 
   6   7  -9       73.51       63.62     10.82 o 
   7   7  -9        2.01        3.45      5.16 o 
   8   7  -9       12.85       16.87      6.36 o 
   9   7  -9       40.98       40.26     10.33 o 
   1   8  -9       83.13       86.12      3.75 o 
   2   8  -9      613.14      596.99     12.91 o 
   3   8  -9      297.83      271.56      8.66 o 
   4   8  -9      163.22      152.94      6.86 o 
   5   8  -9       70.89       84.57      7.27 o 
   6   8  -9        1.19        7.43      4.88 o 
   7   8  -9       40.11       48.62      7.26 o 
   8   8  -9       27.91       30.10      8.63 o 
   9   8  -9       10.76        3.10     11.07 o 
   1   9  -9      913.11      903.73     13.69 o 
   2   9  -9        8.52        3.51      2.79 o 
   3   9  -9      632.52      622.07     13.99 o 
   4   9  -9       39.69       32.30      6.00 o 
   5   9  -9       63.70       74.70      8.87 o 
   6   9  -9       61.60       56.04      8.62 o 
   7   9  -9       43.79       39.32     13.35 o 
   8   9  -9       17.21       19.83      8.58 o 
   1  10  -9      137.88      141.68      7.86 o 
   2  10  -9      151.67      138.66      8.00 o 
   3  10  -9      138.45      142.31      9.37 o 
   4  10  -9      398.46      391.40     12.92 o 
   5  10  -9      114.09      116.35     12.55 o 
   6  10  -9       68.97       49.95     13.73 o 
   7  10  -9       49.53       60.31      9.81 o 
   8  10  -9        6.90        2.57      7.53 o 
   1  11  -9      120.32      108.65     10.65 o 
   2  11  -9       91.69       87.91      8.91 o 
   3  11  -9      511.80      528.70     15.62 o 
   4  11  -9       56.91       65.26      6.42 o 
   5  11  -9       23.47       33.37     16.80 o 
   6  11  -9       12.22       15.20     11.30 o 
   7  11  -9       78.76       93.65     13.70 o 
   1  12  -9       20.53       18.39      9.65 o 
   2  12  -9      121.80      109.93     11.02 o 
   3  12  -9      185.78      203.93     14.23 o 
   4  12  -9       32.70       29.56     17.59 o 
   5  12  -9      109.06       96.68     13.64 o 
   6  12  -9        7.16       11.32      7.02 o 
   7  12  -9       12.41       20.20      8.36 o 
   1  13  -9      101.74      107.87     11.88 o 
   2  13  -9       40.26       37.68      8.76 o 
   3  13  -9       40.58       44.86      6.09 o 
   4  13  -9      128.19      111.00     10.07 o 
   5  13  -9       13.28       17.38      6.83 o 
   6  13  -9       11.52        2.27      6.69 o 
   1  14  -9       42.81       49.32      9.84 o 
   2  14  -9        8.70       -2.86      6.57 o 
   3  14  -9        0.35        5.45      6.71 o 
   4  14  -9       39.08       27.01      7.31 o 
   5  14  -9       23.15       26.81      7.46 o 
   1  15  -9       50.71       50.76     10.32 o 
   2  15  -9       18.19        1.60      7.33 o 
   3  15  -9       70.38       72.30      9.16 o 
   4  15  -9       14.84       17.52      6.55 o 
   1  16  -9       34.99       20.73     13.77 o 
   2  16  -9       13.30       19.90      6.22 o 
   0   0  -8     3391.60     2992.49     59.62 o 
   2   0  -8      549.95      518.86     10.83 o 
   4   0  -8     1041.77     1042.56     26.76 o 
   6   0  -8      284.43      249.06     12.68 o 
   8   0  -8      132.12      140.02     11.26 o 
  10   0  -8       12.57        7.33     12.08 o 
   0   1  -8     9128.79     8869.04    134.35 o 
   1   1  -8     2891.81     2667.33     29.15 o 
   2   1  -8      110.58      107.43      3.58 o 
   3   1  -8     1163.35     1140.18     16.16 o 
   4   1  -8      688.74      694.98     16.02 o 
   5   1  -8      170.18      150.78      6.83 o 
   6   1  -8       77.41       66.74      5.32 o 
   7   1  -8       24.69       41.84      5.88 o 
   8   1  -8       31.36       35.49      6.14 o 
   9   1  -8        3.99        8.81      5.23 o 
  10   1  -8       34.53       27.82      9.61 o 
   0   2  -8     3738.06     3552.40     56.66 o 
   1   2  -8     2956.29     2975.55     34.55 o 
   2   2  -8      305.44      302.52      6.87 o 
   3   2  -8      787.59      853.34     12.08 o 
   4   2  -8      105.26       95.86      4.44 o 
   5   2  -8      325.68      329.63      9.24 o 
   6   2  -8      493.86      462.67     13.98 o 
   7   2  -8      356.36      363.29     11.51 o 
   8   2  -8      158.57      154.43      8.63 o 
   9   2  -8       21.95       20.03      7.91 o 
  10   2  -8       63.96       75.96     12.48 o 
   0   3  -8     1561.33     1669.89     25.82 o 
   1   3  -8     1079.04     1134.58     15.17 o 
   2   3  -8     2216.94     2164.86     24.33 o 
   3   3  -8     1046.73     1129.01     20.82 o 
   4   3  -8      216.90      202.42      8.92 o 
   5   3  -8      177.98      165.87      6.76 o 
   6   3  -8      499.27      464.48     26.70 o 
   7   3  -8       71.06       63.66      7.03 o 
   8   3  -8      343.04      342.39     16.36 o 
   9   3  -8      186.72      161.03     11.28 o 
  10   3  -8       66.39       74.47     15.74 o 
   0   4  -8      942.90     1014.83     19.20 o 
   1   4  -8     3374.19     3317.75     41.69 o 
   2   4  -8     1017.10      926.42     15.25 o 
   3   4  -8      590.11      620.23     10.78 o 
   4   4  -8      357.88      365.73     11.43 o 
   5   4  -8      257.60      235.93     12.91 o 
   6   4  -8      225.70      210.42      9.77 o 
   7   4  -8      290.41      281.68     12.58 o 
   8   4  -8       33.81       31.08      6.74 o 
   9   4  -8      309.31      274.03     14.30 o 
  10   4  -8       11.56        3.64      7.88 o 
   0   5  -8     2490.13     2504.58     51.65 o 
   1   5  -8       31.91       34.84      3.06 o 
   2   5  -8      528.11      546.99      8.29 o 
   3   5  -8      510.77      553.57      9.68 o 
   4   5  -8      296.23      270.30      7.13 o 
   5   5  -8       59.71       53.26      4.26 o 
   6   5  -8      934.62      896.39     22.82 o 
   7   5  -8        5.15        1.73      4.75 o 
   8   5  -8       24.94       32.38      6.72 o 
   9   5  -8      116.74      117.05     11.98 o 
   0   6  -8     1383.55     1416.58     25.61 o 
   1   6  -8     1091.78     1132.95     13.80 o 
   2   6  -8      213.92      208.10      7.88 o 
   3   6  -8      173.90      171.07      7.60 o 
   4   6  -8       90.03       85.52      4.88 o 
   5   6  -8       73.71       77.86      6.75 o 
   6   6  -8      323.20      348.25     13.40 o 
   7   6  -8      115.51      115.96      9.22 o 
   8   6  -8       66.04       66.79      8.32 o 
   9   6  -8       50.87       37.60      7.87 o 
   0   7  -8     1010.40     1013.80     19.15 o 
   1   7  -8       46.96       44.39      2.77 o 
   2   7  -8      327.32      333.68      7.35 o 
   3   7  -8       72.89       80.58      4.73 o 
   4   7  -8      188.14      211.67      7.30 o 
   5   7  -8       81.65       78.99     13.14 o 
   6   7  -8      198.82      197.68     10.56 o 
   7   7  -8       84.22      103.73      8.79 o 
   8   7  -8       50.44       57.04      8.04 o 
   9   7  -8        5.65        1.29      5.89 o 
   0   8  -8      100.33      104.49     11.15 o 
   1   8  -8      473.57      490.77      8.69 o 
   2   8  -8      183.51      186.94      8.07 o 
   3   8  -8       96.68      109.10      5.46 o 
   4   8  -8      105.97      101.52      5.54 o 
   5   8  -8      133.78      121.17      7.95 o 
   6   8  -8      150.88      158.67      9.67 o 
   7   8  -8        9.93       -3.89      4.88 o 
   8   8  -8       37.51       34.45      8.81 o 
   9   8  -8       34.54       51.83     16.14 o 
   0   9  -8     1145.31     1151.93     29.37 o 
   1   9  -8       34.39       37.66      2.63 o 
   2   9  -8       42.16       45.80      3.79 o 
   3   9  -8       53.98       62.86      4.77 o 
   4   9  -8      356.83      367.68     10.26 o 
   5   9  -8      129.35      140.93      9.22 o 
   6   9  -8       49.98       43.54      8.11 o 
   7   9  -8       35.83       31.52      8.37 o 
   8   9  -8        1.93       -1.71      6.47 o 
   0  10  -8     1685.73     1707.68     40.39 o 
   1  10  -8      186.09      190.86      7.42 o 
   2  10  -8      129.75      116.11     10.08 o 
   3  10  -8       50.02       52.31      5.39 o 
   4  10  -8      302.62      301.95     11.11 o 
   5  10  -8       62.74       64.39     12.63 o 
   6  10  -8       42.24       44.25      8.11 o 
   7  10  -8       82.68       76.30     10.30 o 
   8  10  -8       65.75       94.37     23.75 o 
   0  11  -8      921.18      912.24     41.08 o 
   1  11  -8      797.74      790.16     26.34 o 
   2  11  -8      151.46      159.23     11.84 o 
   3  11  -8      176.25      159.76      8.65 o 
   4  11  -8       97.23       88.83      6.86 o 
   5  11  -8      206.54      186.84     12.35 o 
   6  11  -8      165.72      162.55     20.95 o 
   7  11  -8        8.77       -0.83      6.85 o 
   0  12  -8       39.39       36.64     11.25 o 
   1  12  -8      211.97      227.86     22.04 o 
   2  12  -8      151.89      161.28     12.56 o 
   3  12  -8       22.30       15.67      5.07 o 
   4  12  -8       41.85       38.91      6.64 o 
   5  12  -8       10.46       15.61      6.38 o 
   6  12  -8        9.25       -3.38      5.80 o 
   7  12  -8       19.90       22.59      8.18 o 
   0  13  -8      529.24      521.34     31.97 o 
   1  13  -8      177.39      163.76     13.58 o 
   2  13  -8       37.54       44.49     10.45 o 
   3  13  -8       81.40       75.34      7.02 o 
   4  13  -8       38.83       27.41      7.90 o 
   5  13  -8       74.00       65.73     17.16 o 
   6  13  -8       58.87       52.34     15.57 o 
   0  14  -8       21.67        9.50      9.96 o 
   1  14  -8       41.08       40.45      9.07 o 
   2  14  -8        8.07        7.93      6.95 o 
   3  14  -8        0.46       -1.09      4.38 o 
   4  14  -8        7.71        1.26     10.40 o 
   5  14  -8       68.84       73.32      9.38 o 
   0  15  -8       78.83      121.57     18.99 o 
   1  15  -8        7.75       -0.61      6.79 o 
   2  15  -8        1.55        3.06      6.99 o 
   3  15  -8       17.37       10.58      6.26 o 
   4  15  -8        3.98        2.12      5.51 o 
   0  16  -8       11.24       17.68     12.49 o 
   1  16  -8       83.16      104.50     20.75 o 
   2  16  -8       14.66        9.24      8.49 o 
   3  16  -8       14.29       14.53     10.62 o 
   2   0  -7     2573.16     2527.78     36.77 o 
   4   0  -7      382.30      391.46     11.67 o 
   6   0  -7      103.40      104.02      8.66 o 
   8   0  -7       86.23       74.94     10.54 o 
  10   0  -7        5.29        2.22     11.41 o 
   1   1  -7      588.84      599.53      7.33 o 
   2   1  -7     3385.40     3368.17     33.16 o 
   3   1  -7     1351.75     1344.95     18.48 o 
   4   1  -7       58.56       80.53      4.89 o 
   5   1  -7       28.67       29.16      3.64 o 
   6   1  -7      195.52      175.01      8.56 o 
   7   1  -7      363.27      369.34     17.84 o 
   8   1  -7       91.57       91.81      6.58 o 
   9   1  -7       51.68       57.58      7.67 o 
  10   1  -7       16.80        0.58      7.92 o 
   1   2  -7     2632.38     2482.30     26.42 o 
   2   2  -7     2576.32     2550.07     27.47 o 
   3   2  -7      165.78      182.75      4.69 o 
   4   2  -7        4.84       11.29      2.18 o 
   5   2  -7       81.27       88.32      5.26 o 
   6   2  -7      353.54      330.12     11.12 o 
   7   2  -7      192.96      182.19      8.36 o 
   8   2  -7      206.16      173.30      8.69 o 
   9   2  -7       34.79       46.12      7.39 o 
  10   2  -7        8.07        5.73      8.02 o 
   1   3  -7     2336.66     2457.66     26.46 o 
   2   3  -7     1435.26     1451.77     20.47 o 
   3   3  -7      421.78      440.60     10.45 o 
   4   3  -7      118.08      126.44      6.28 o 
   5   3  -7      424.68      424.21     16.22 o 
   6   3  -7      114.56      120.89      7.98 o 
   7   3  -7      364.64      383.11     14.18 o 
   8   3  -7       14.08        7.30      5.14 o 
   9   3  -7       40.22       30.84      6.92 o 
  10   3  -7        2.23       -0.41      7.39 o 
   1   4  -7      119.37      114.72      4.61 o 
   2   4  -7      371.29      397.87      6.57 o 
   3   4  -7     1256.25     1258.57     23.73 o 
   4   4  -7      242.85      237.52      6.95 o 
   5   4  -7       49.89       52.80      4.02 o 
   6   4  -7       83.73       85.75      5.39 o 
   7   4  -7     1043.65     1016.60     25.39 o 
   8   4  -7       88.96       90.32      8.62 o 
   9   4  -7        3.34        7.79      6.01 o 
  10   4  -7       34.55       43.37      9.68 o 
   1   5  -7      437.54      474.38      6.85 o 
   2   5  -7      564.78      589.65      9.74 o 
   3   5  -7      415.05      413.17     11.87 o 
   4   5  -7      694.44      680.33     16.61 o 
   5   5  -7      181.52      170.60      8.59 o 
   6   5  -7      555.28      577.91     17.13 o 
   7   5  -7      100.05       92.70     12.33 o 
   8   5  -7       61.62       78.07      8.49 o 
   9   5  -7       49.56       46.61      8.03 o 
  10   5  -7       23.44       17.31      7.03 o 
   1   6  -7      690.19      702.48     11.79 o 
   2   6  -7       91.46       91.19      3.97 o 
   3   6  -7     1014.63     1046.42     18.19 o 
   4   6  -7       64.16       63.19      4.31 o 
   5   6  -7       98.62       90.75      6.92 o 
   6   6  -7       45.35       47.03      6.17 o 
   7   6  -7       97.43      105.33      8.80 o 
   8   6  -7        1.98        4.02      5.27 o 
   9   6  -7       16.29       12.53      9.10 o 
   1   7  -7       95.08      100.61      3.88 o 
   2   7  -7      131.84      134.45      4.87 o 
   3   7  -7       93.54      102.56      4.95 o 
   4   7  -7      165.49      163.59      7.36 o 
   5   7  -7      139.84      131.33      7.92 o 
   6   7  -7        0.55        0.27      4.06 o 
   7   7  -7       20.42       31.81      7.16 o 
   8   7  -7       58.17       54.23      7.93 o 
   9   7  -7       36.18       41.86      8.07 o 
   1   8  -7      121.91      124.84      4.28 o 
   2   8  -7       68.78       72.32      8.33 o 
   3   8  -7       77.41       85.19      6.07 o 
   4   8  -7     1173.92     1190.61     20.86 o 
   5   8  -7      263.90      279.11     11.29 o 
   6   8  -7       22.50       11.55      4.84 o 
   7   8  -7        6.25       11.33      5.48 o 
   8   8  -7       49.39       58.43      9.85 o 
   9   8  -7       37.38       47.72     10.53 o 
   1   9  -7      395.99      370.99     12.71 o 
   2   9  -7      205.50      210.88      7.36 o 
   3   9  -7      694.92      676.84     13.89 o 
   4   9  -7      230.92      227.69      7.97 o 
   5   9  -7      370.60      386.28     13.52 o 
   6   9  -7       11.03       11.14      6.00 o 
   7   9  -7       81.79      101.57     15.77 o 
   8   9  -7        8.62        9.23      7.13 o 
   1  10  -7      426.91      414.15     10.71 o 
   2  10  -7      709.48      680.14     16.06 o 
   3  10  -7       76.75       75.72      5.98 o 
   4  10  -7      531.04      559.46     15.80 o 
   5  10  -7      242.09      223.01     12.73 o 
   6  10  -7       26.60       34.17      7.50 o 
   7  10  -7       28.02       21.04     14.33 o 
   8  10  -7       18.55        7.83     13.29 o 
   1  11  -7      424.57      399.09     26.73 o 
   2  11  -7      259.62      270.58     14.67 o 
   3  11  -7      714.02      681.88     22.17 o 
   4  11  -7      138.40      127.89      7.49 o 
   5  11  -7      184.41      173.59     11.67 o 
   6  11  -7       37.08       36.61     17.56 o 
   7  11  -7       54.06       57.87      9.90 o 
   1  12  -7      241.43      234.75     14.79 o 
   2  12  -7       46.18       45.83      8.26 o 
   3  12  -7       11.35       12.08      4.26 o 
   4  12  -7       76.23       78.55     12.71 o 
   5  12  -7        1.04       -4.10      4.89 o 
   6  12  -7       28.12       23.56      8.54 o 
   7  12  -7       59.00       57.12      9.96 o 
   1  13  -7       22.77       23.33     10.59 o 
   2  13  -7        9.68        7.01     10.30 o 
   3  13  -7       17.23       14.60      4.51 o 
   4  13  -7       28.50       27.85      7.17 o 
   5  13  -7        9.30       -0.08      5.32 o 
   6  13  -7       17.45       15.10      7.01 o 
   1  14  -7       12.51        1.45      8.32 o 
   2  14  -7       70.46       72.07     11.33 o 
   3  14  -7      110.30      121.05      8.07 o 
   4  14  -7        9.76        5.25      6.89 o 
   5  14  -7        0.78        3.35      5.87 o 
   1  15  -7       28.35       33.34      9.41 o 
   2  15  -7       35.92       38.21      9.28 o 
   3  15  -7      105.53       86.79     10.48 o 
   4  15  -7        0.69        1.50      5.44 o 
   1  16  -7       15.76        5.56      7.92 o 
   2  16  -7       32.53       28.28      9.45 o 
   3  16  -7        9.90       -0.70      9.54 o 
   0   0  -6     3910.50     3386.22     67.66 o 
   2   0  -6     9353.28     8824.37    116.92 o 
   4   0  -6      146.39      143.20      6.85 o 
   6   0  -6      234.69      214.15     14.19 o 
   8   0  -6       40.90       31.06      6.65 o 
  10   0  -6       10.39       16.05     12.46 o 
   0   1  -6     5026.19     4765.62     74.80 o 
   1   1  -6     4997.60     4859.96     43.52 o 
   2   1  -6      788.55      792.68      9.08 o 
   3   1  -6       33.20       36.33      2.61 o 
   4   1  -6      836.59      896.96     14.14 o 
   5   1  -6      532.11      523.56     12.03 o 
   6   1  -6        5.94        1.01      2.90 o 
   7   1  -6      172.19      161.81      7.59 o 
   8   1  -6       26.08       19.25      4.23 o 
   9   1  -6        5.87        8.85      5.27 o 
  10   1  -6        0.78       16.31      8.47 o 
   0   2  -6     3599.62     3111.49     42.35 o 
   1   2  -6      218.35      185.51      3.46 o 
   2   2  -6     1092.86     1065.45     12.73 o 
   3   2  -6      879.68      921.69     12.32 o 
   4   2  -6     1159.27     1159.39     18.48 o 
   5   2  -6      457.60      451.18     10.92 o 
   6   2  -6     1212.51     1184.73     21.77 o 
   7   2  -6      156.22      152.50      7.50 o 
   8   2  -6       46.09       43.93      5.28 o 
   9   2  -6       20.30       25.74      6.28 o 
  10   2  -6        0.32       10.31     17.13 o 
   0   3  -6      452.11      416.57      9.32 o 
   1   3  -6      146.29      139.79      3.25 o 
   2   3  -6      798.86      778.38     10.08 o 
   3   3  -6     1841.66     1900.77     32.99 o 
   4   3  -6      704.62      792.76     15.61 o 
   5   3  -6      240.10      240.06      9.48 o 
   6   3  -6      316.48      329.84     16.21 o 
   7   3  -6      752.31      705.02     19.67 o 
   8   3  -6      234.56      228.99     11.94 o 
   9   3  -6       66.66       58.38      8.07 o 
  10   3  -6       75.82       78.20     12.49 o 
   0   4  -6      194.40      205.93      8.53 o 
   1   4  -6     3172.98     3329.35     31.89 o 
   2   4  -6     3601.32     3820.61     36.53 o 
   3   4  -6      431.18      489.53     10.07 o 
   4   4  -6      495.14      520.81      9.91 o 
   5   4  -6      290.46      286.62      8.41 o 
   6   4  -6        7.43        7.33      4.00 o 
   7   4  -6      387.44      408.88     14.97 o 
   8   4  -6       96.61       90.08      8.58 o 
   9   4  -6      175.06      165.83     11.55 o 
  10   4  -6       20.04       13.94      7.89 o 
   0   5  -6     3523.46     3288.98     52.10 o 
   1   5  -6     1256.27     1344.57     16.83 o 
   2   5  -6      916.52      865.06     13.42 o 
   3   5  -6      349.57      401.56      8.96 o 
   4   5  -6      272.60      305.93     10.05 o 
   5   5  -6       39.57       35.95      6.58 o 
   6   5  -6      236.62      233.51     10.72 o 
   7   5  -6       82.85      101.64      8.26 o 
   8   5  -6       75.08       70.19      8.16 o 
   9   5  -6      143.09      136.41     12.77 o 
  10   5  -6       26.95       21.49      7.53 o 
   0   6  -6     2282.77     2304.48     31.93 o 
   1   6  -6      333.55      363.14      8.00 o 
   2   6  -6      179.54      184.58      5.21 o 
   3   6  -6       37.45       29.54      2.97 o 
   4   6  -6      420.69      432.51      9.69 o 
   5   6  -6      947.61      974.44     22.27 o 
   6   6  -6      241.33      234.82     15.72 o 
   7   6  -6      225.76      222.82     11.36 o 
   8   6  -6       96.73       88.87      8.87 o 
   9   6  -6       16.22        7.32      6.20 o 
   0   7  -6      534.99      516.18     23.56 o 
   1   7  -6      658.61      668.95     10.88 o 
   2   7  -6      543.05      552.94     10.04 o 
   3   7  -6      104.18      103.76      4.75 o 
   4   7  -6      107.00       95.17      4.77 o 
   5   7  -6      302.13      299.60     11.76 o 
   6   7  -6      146.90      164.05      9.51 o 
   7   7  -6        5.73        2.92      4.96 o 
   8   7  -6        0.35       -5.00      5.00 o 
   9   7  -6        8.81        6.09      6.11 o 
   0   8  -6     4337.91     4459.33    130.60 o 
   1   8  -6       34.98       37.62      2.51 o 
   2   8  -6      234.09      230.10      8.96 o 
   3   8  -6      131.73      142.75      5.69 o 
   4   8  -6       73.11       78.07      7.23 o 
   5   8  -6       91.43       88.25      9.13 o 
   6   8  -6      305.65      336.31     13.04 o 
   7   8  -6      102.32      114.59     10.09 o 
   8   8  -6       72.56       67.63      8.55 o 
   9   8  -6       20.08       25.70      8.92 o 
   0   9  -6      523.83      560.41     27.17 o 
   1   9  -6        0.50        1.83      2.38 o 
   2   9  -6       78.91       86.67      4.77 o 
   3   9  -6      244.76      234.19     11.54 o 
   4   9  -6      171.70      166.65      9.40 o 
   5   9  -6     1366.83     1357.80     29.04 o 
   6   9  -6       27.02       26.61      5.72 o 
   7   9  -6      118.83      124.52     17.19 o 
   8   9  -6       14.98       11.85     10.83 o 
   9   9  -6       47.30       36.49      9.82 o 
   0  10  -6     1988.11     2023.99     45.28 o 
   1  10  -6      334.94      355.81     12.15 o 
   2  10  -6      383.87      366.56      9.47 o 
   3  10  -6      102.04      110.60      5.59 o 
   4  10  -6      519.96      532.20     16.13 o 
   5  10  -6       93.72       95.84      8.88 o 
   6  10  -6      209.26      191.48     13.48 o 
   7  10  -6       83.51       80.52     10.43 o 
   8  10  -6      101.47      107.16     12.53 o 
   0  11  -6     2391.41     2358.20     52.49 o 
   1  11  -6     1103.02     1080.62     31.70 o 
   2  11  -6      328.05      324.25     15.87 o 
   3  11  -6       93.10       80.85      6.16 o 
   4  11  -6      105.01      101.62     10.14 o 
   5  11  -6       70.21       57.98      9.78 o 
   6  11  -6       36.45       43.97      7.64 o 
   7  11  -6       23.33       20.08      7.82 o 
   8  11  -6        8.61       12.42      7.77 o 
   0  12  -6      723.27      669.28     34.63 o 
   1  12  -6      211.23      215.06     14.27 o 
   2  12  -6      238.90      232.73     15.30 o 
   3  12  -6       93.29       91.99      6.48 o 
   4  12  -6       12.42       12.01      4.94 o 
   5  12  -6      135.90      131.53     19.64 o 
   6  12  -6       23.07       28.17      7.09 o 
   7  12  -6        9.99       15.64      8.45 o 
   0  13  -6      139.96      146.83     18.09 o 
   1  13  -6      167.02      180.94     13.81 o 
   2  13  -6        9.67        5.55      6.47 o 
   3  13  -6        5.34        2.87      4.31 o 
   4  13  -6      134.58      127.53      9.58 o 
   5  13  -6       12.80       13.54      5.60 o 
   6  13  -6       36.53       27.22      7.20 o 
   0  14  -6       36.72       33.88     12.31 o 
   1  14  -6      110.99      112.74     12.18 o 
   2  14  -6        5.74        6.02      6.46 o 
   3  14  -6       21.67       17.12      4.78 o 
   4  14  -6       26.05       30.64      8.64 o 
   5  14  -6       44.28       44.84      7.56 o 
   6  14  -6       59.24       61.54     22.15 o 
   0  15  -6       12.59        7.97     10.76 o 
   1  15  -6       42.19       45.79     10.01 o 
   2  15  -6       60.62       48.50      9.91 o 
   3  15  -6        8.00        2.50      5.19 o 
   4  15  -6        7.22        1.17      5.13 o 
   5  15  -6        2.69        2.81      5.67 o 
   0  16  -6       22.02       23.72     13.24 o 
   1  16  -6       47.35       33.51     12.93 o 
   2  16  -6       55.18       53.30     10.55 o 
   3  16  -6       38.62       41.09     12.99 o 
   0  17  -6      104.28      111.27     20.72 o 
   1  17  -6       54.01       50.67     12.30 o 
   2   0  -5     9365.27     8440.50    112.49 o 
   4   0  -5     1045.83     1006.69     20.94 o 
   6   0  -5      326.38      343.85     13.85 o 
   8   0  -5      275.31      276.20     21.84 o 
  10   0  -5      154.50      163.73     22.04 o 
   1   1  -5     3072.40     2809.52     25.54 o 
   2   1  -5     1251.17     1233.78     12.67 o 
   3   1  -5     2012.96     1982.98     29.16 o 
   4   1  -5      311.64      345.05      8.13 o 
   5   1  -5      142.70      145.66      5.99 o 
   6   1  -5       99.43       99.11      5.59 o 
   7   1  -5      467.75      428.27     11.89 o 
   8   1  -5        6.51        5.25      3.52 o 
   9   1  -5       97.33      122.57      9.27 o 
  10   1  -5        4.15       21.93      8.69 o 
   1   2  -5     8424.12     7939.20     73.80 o 
   2   2  -5     1373.30     1438.29     15.83 o 
   3   2  -5     2252.43     2381.45     26.24 o 
   4   2  -5      833.90      841.71     13.01 o 
   5   2  -5     1333.82     1344.12     22.71 o 
   6   2  -5     1422.33     1405.17     24.55 o 
   7   2  -5       69.43       71.40      5.45 o 
   8   2  -5       25.35       30.85      5.05 o 
   9   2  -5       58.61       61.11      7.64 o 
  10   2  -5       56.10       73.93     12.27 o 
   1   3  -5     1272.97     1253.85     14.07 o 
   2   3  -5      901.45      933.04     10.83 o 
   3   3  -5      123.94      140.83      4.28 o 
   4   3  -5     1379.80     1383.97     23.09 o 
   5   3  -5      968.96     1036.70     20.29 o 
   6   3  -5      414.71      377.46     16.02 o 
   7   3  -5      918.06      875.40     22.29 o 
   8   3  -5       82.10       84.81      8.11 o 
   9   3  -5       38.00       52.19      7.40 o 
  10   3  -5       78.11       80.66     12.53 o 
   1   4  -5      413.08      392.86      5.90 o 
   2   4  -5       56.98       55.30      2.69 o 
   3   4  -5     2455.89     2515.49     31.92 o 
   4   4  -5      458.23      470.02      8.92 o 
   5   4  -5      285.50      290.19      8.13 o 
   6   4  -5      652.11      684.22     14.42 o 
   7   4  -5      479.13      449.21     15.61 o 
   8   4  -5       21.97       24.00      6.01 o 
   9   4  -5      281.24      287.58     14.09 o 
  10   4  -5       20.59       10.22      9.39 o 
   1   5  -5       34.30       35.13      2.08 o 
   2   5  -5     1574.43     1681.92     22.17 o 
   3   5  -5     1758.62     1916.64     25.63 o 
   4   5  -5      914.78      980.23     20.64 o 
   5   5  -5      111.18      117.24      6.18 o 
   6   5  -5        1.43       -1.87      3.85 o 
   7   5  -5       16.35        6.73      4.91 o 
   8   5  -5      219.10      211.12     15.12 o 
   9   5  -5       25.02       36.43      7.40 o 
  10   5  -5        9.55        7.08      6.46 o 
   1   6  -5     1646.32     1653.95     49.37 o 
   2   6  -5      300.43      359.99      7.32 o 
   3   6  -5      757.75      769.16     13.53 o 
   4   6  -5      151.00      158.09      7.27 o 
   5   6  -5      285.24      297.92     16.04 o 
   6   6  -5      159.70      171.93     10.35 o 
   7   6  -5      299.68      297.08     13.00 o 
   8   6  -5       16.50       11.81      5.70 o 
   9   6  -5       23.62       16.80      6.56 o 
  10   6  -5       27.93       32.97      7.99 o 
   1   7  -5     1335.16     1417.04     22.89 o 
   2   7  -5      245.02      232.64      6.88 o 
   3   7  -5      142.61      141.88      5.72 o 
   4   7  -5       63.95       78.11      5.42 o 
   5   7  -5      311.70      307.37     11.20 o 
   6   7  -5      183.67      207.89     10.35 o 
   7   7  -5       65.99       61.84      7.43 o 
   8   7  -5        3.60        5.76      5.40 o 
   9   7  -5       25.82       17.15      6.45 o 
   1   8  -5       25.00       23.05      2.11 o 
   2   8  -5      724.52      739.48     20.19 o 
   3   8  -5      277.53      280.74     10.66 o 
   4   8  -5      228.28      226.02      9.12 o 
   5   8  -5        4.11        0.62      3.95 o 
   6   8  -5        8.55       18.82      5.23 o 
   7   8  -5       34.57       27.64      7.34 o 
   8   8  -5       32.70       42.78      7.35 o 
   9   8  -5        9.24       15.90      7.76 o 
   1   9  -5       64.46       73.93      5.58 o 
   2   9  -5      137.53      134.97      5.64 o 
   3   9  -5      142.42      135.81      6.25 o 
   4   9  -5      225.30      226.61      7.41 o 
   5   9  -5      416.91      409.82     13.56 o 
   6   9  -5       55.41       60.26      7.11 o 
   7   9  -5      121.16      133.34     11.45 o 
   8   9  -5       10.40       12.44      7.55 o 
   9   9  -5        6.94        8.22      8.09 o 
   1  10  -5      352.92      346.69     11.72 o 
   2  10  -5       82.55       72.79      4.31 o 
   3  10  -5      159.62      151.03      6.10 o 
   4  10  -5      129.72      118.50      9.55 o 
   5  10  -5       98.86       98.58      8.53 o 
   6  10  -5       16.85        9.32      6.26 o 
   7  10  -5       17.87       14.16      6.99 o 
   8  10  -5       73.72       99.27     21.39 o 
   1  11  -5      354.29      366.17     17.11 o 
   2  11  -5      163.35      157.71     11.58 o 
   3  11  -5      310.72      286.95     10.07 o 
   4  11  -5      419.41      386.82     11.83 o 
   5  11  -5       68.64       63.17      7.60 o 
   6  11  -5       44.22       46.51     11.03 o 
   7  11  -5        2.45       -0.10     10.14 o 
   8  11  -5        6.01        3.30      7.11 o 
   1  12  -5      197.42      215.23     14.16 o 
   2  12  -5      189.71      164.76     12.51 o 
   3  12  -5       98.73       91.85      6.24 o 
   4  12  -5       16.20       14.11      4.07 o 
   5  12  -5       80.58       71.03      7.85 o 
   6  12  -5       36.23       44.20     10.76 o 
   7  12  -5       53.90       48.05      9.07 o 
   1  13  -5       74.68       81.00     10.27 o 
   2  13  -5        5.27       14.91      6.96 o 
   3  13  -5       45.67       30.20     13.43 o 
   4  13  -5        7.45        2.58      4.40 o 
   5  13  -5       37.33       30.10      8.01 o 
   6  13  -5        4.13        8.11      6.06 o 
   7  13  -5       16.65       13.51      7.91 o 
   1  14  -5       83.18      100.47     14.94 o 
   2  14  -5        0.84       -5.95      5.95 o 
   3  14  -5      343.55      330.30     29.75 o 
   4  14  -5       54.35       59.92      6.97 o 
   5  14  -5       13.84        9.38      6.76 o 
   6  14  -5       11.27       16.02      7.12 o 
   1  15  -5       17.14       15.93      8.22 o 
   2  15  -5       19.21        8.75      7.28 o 
   3  15  -5       59.70       87.51     19.61 o 
   4  15  -5       11.83        0.36     14.50 o 
   5  15  -5       22.96       22.93      6.32 o 
   1  16  -5       75.32       99.13     17.13 o 
   2  16  -5       10.44       18.89      8.55 o 
   3  16  -5       96.15      116.57      9.42 o 
   1  17  -5       14.47       14.17     10.08 o 
   0   0  -4    26243.99    24637.60    450.93 o 
   2   0  -4     1269.48     1312.37     19.94 o 
   4   0  -4     5823.03     6015.27     94.35 o 
   6   0  -4     1383.57     1450.31     34.82 o 
   8   0  -4       92.70       85.66      8.60 o 
  10   0  -4       68.89       80.77     17.19 o 
   0   1  -4    11274.44    10846.31    140.08 o 
   1   1  -4    21268.94    20070.45    161.42 o 
   2   1  -4     6465.04     6244.71     58.29 o 
   3   1  -4     2608.76     2619.43     29.87 o 
   4   1  -4     2412.63     2602.17     36.12 o 
   5   1  -4     1178.43     1212.44     18.74 o 
   6   1  -4       57.32       53.03      6.03 o 
   7   1  -4      186.04      192.08      7.77 o 
   8   1  -4       14.79       14.16      5.78 o 
   9   1  -4        2.02        3.77      4.94 o 
  10   1  -4       48.41       62.92     11.45 o 
   0   2  -4    17290.24    16247.05    241.03 o 
   1   2  -4     8718.60     8314.30     81.42 o 
   2   2  -4      781.89      765.69      9.42 o 
   3   2  -4       71.89       70.19      2.71 o 
   4   2  -4     2928.78     3158.93     39.98 o 
   5   2  -4      103.12      114.06      8.08 o 
   6   2  -4      204.87      209.90      7.62 o 
   7   2  -4      122.75      116.61      8.64 o 
   8   2  -4      111.27      114.82      6.70 o 
   9   2  -4       60.60       68.59      7.82 o 
  10   2  -4        3.84       10.88      8.71 o 
   0   3  -4    25719.65    24630.95    446.73 o 
   1   3  -4     5767.77     5783.80     57.03 o 
   2   3  -4      348.53      345.81      4.91 o 
   3   3  -4      563.17      557.18      7.83 o 
   4   3  -4      762.22      806.42     13.19 o 
   5   3  -4      543.10      537.05     12.53 o 
   6   3  -4      688.40      711.43     18.21 o 
   7   3  -4       58.29       62.79      8.83 o 
   8   3  -4       94.55      108.58     13.37 o 
   9   3  -4        5.18        4.49      7.38 o 
  10   3  -4       16.42       17.38     11.97 o 
   0   4  -4     4205.01     4280.26     80.36 o 
   1   4  -4      351.22      317.44      6.81 o 
   2   4  -4      921.68      926.17     13.32 o 
   3   4  -4      320.89      330.57      7.40 o 
   4   4  -4      746.56      770.96     12.43 o 
   5   4  -4      622.90      635.95     13.29 o 
   6   4  -4       26.17       17.70      3.20 o 
   7   4  -4      427.10      428.36     14.99 o 
   8   4  -4       48.05       34.62      6.57 o 
   9   4  -4       43.22       45.24      7.75 o 
  10   4  -4       23.33       25.34      9.62 o 
   0   5  -4    14170.15    14205.04    368.96 o 
   1   5  -4      154.68      147.31      4.32 o 
   2   5  -4      191.18      194.66      4.80 o 
   3   5  -4      830.03      855.36     13.22 o 
   4   5  -4      430.75      414.13     17.71 o 
   5   5  -4      192.59      203.18      7.68 o 
   6   5  -4      530.86      554.41     35.38 o 
   7   5  -4      573.56      571.09     29.47 o 
   8   5  -4       92.66       86.48     11.86 o 
   9   5  -4        0.28       -5.40      5.40 o 
  10   5  -4       27.51       27.63      7.37 o 
   0   6  -4     2068.34     1989.02     61.60 o 
   1   6  -4     1965.51     2130.32     30.52 o 
   2   6  -4     2753.07     2840.47     40.49 o 
   3   6  -4      716.23      755.10     12.22 o 
   4   6  -4       64.78       64.22      4.90 o 
   5   6  -4        0.37       -0.07      3.27 o 
   6   6  -4      668.28      693.28     18.53 o 
   7   6  -4      448.59      491.02     16.41 o 
   8   6  -4      248.98      263.20     12.94 o 
   9   6  -4        1.46       -4.99      4.99 o 
  10   6  -4        3.91       11.11      6.78 o 
   0   7  -4      744.85      781.02     29.81 o 
   1   7  -4       32.81       26.62      2.37 o 
   2   7  -4      157.57      169.17      7.11 o 
   3   7  -4      115.43      114.93      4.23 o 
   4   7  -4      294.26      304.73      7.72 o 
   5   7  -4      217.83      236.50     12.00 o 
   6   7  -4      110.47      110.46      7.88 o 
   7   7  -4      263.85      260.55     12.24 o 
   8   7  -4       48.79       49.15      7.17 o 
   9   7  -4       18.02       21.12      6.94 o 
   0   8  -4      801.77      773.82     31.84 o 
   1   8  -4       56.61       55.39      4.57 o 
   2   8  -4       42.01       42.02      3.48 o 
   3   8  -4      327.78      334.19      7.80 o 
   4   8  -4      212.02      219.19      6.80 o 
   5   8  -4      163.38      162.35      8.69 o 
   6   8  -4      685.75      693.55     21.23 o 
   7   8  -4      187.05      198.60     11.11 o 
   8   8  -4      120.83      123.30     15.27 o 
   9   8  -4        0.70        0.74     10.66 o 
   0   9  -4      754.46      757.36     20.18 o 
   1   9  -4      367.51      348.71     10.94 o 
   2   9  -4      150.60      155.35      5.87 o 
   3   9  -4       43.80       42.17      4.91 o 
   4   9  -4      285.25      279.21      8.16 o 
   5   9  -4       68.70       71.28      6.41 o 
   6   9  -4       38.70       41.08      6.28 o 
   7   9  -4       88.04       84.42      9.85 o 
   8   9  -4        8.54       12.91      7.29 o 
   9   9  -4        9.26        2.86      7.29 o 
   0  10  -4       79.22       84.51      6.68 o 
   1  10  -4      120.91      127.58      7.37 o 
   2  10  -4      101.08       81.04      6.57 o 
   3  10  -4      521.09      533.31     10.45 o 
   4  10  -4      135.29      132.54      5.99 o 
   5  10  -4      272.64      260.58     32.57 o 
   6  10  -4       26.32       20.56      6.98 o 
   7  10  -4       40.08       28.70     11.72 o 
   8  10  -4       53.14       50.37      9.75 o 
   0  11  -4      239.30      234.31     11.22 o 
   1  11  -4     1272.11     1210.28     26.20 o 
   2  11  -4      462.09      460.20     39.84 o 
   3  11  -4      159.36      126.86     10.46 o 
   4  11  -4      161.83      149.39     21.79 o 
   5  11  -4       23.42       19.81     11.70 o 
   6  11  -4       37.35       22.08      6.51 o 
   7  11  -4      126.43      114.70     22.05 o 
   8  11  -4        7.57        1.31      7.06 o 
   0  12  -4       92.68       70.24     13.42 o 
   1  12  -4       91.60       85.09      7.09 o 
   2  12  -4      180.95      167.75     12.48 o 
   3  12  -4      112.61      102.25     10.23 o 
   4  12  -4       80.23       75.52      6.53 o 
   5  12  -4       23.22       25.15     13.61 o 
   6  12  -4       14.00       19.02      6.32 o 
   7  12  -4       15.97       12.66      6.94 o 
   0  13  -4      101.76       82.27     14.84 o 
   1  13  -4      245.28      251.29     15.65 o 
   2  13  -4       11.25        7.52      6.23 o 
   3  13  -4       62.00       58.57      9.23 o 
   4  13  -4       32.45       38.43      5.55 o 
   5  13  -4       55.45       50.29      6.72 o 
   6  13  -4       46.10       38.61     11.26 o 
   7  13  -4       62.41       77.48     17.17 o 
   0  14  -4       90.40       91.45     16.23 o 
   1  14  -4      140.96      151.60     16.68 o 
   2  14  -4       64.91       54.28      9.57 o 
   3  14  -4       72.09       73.09     10.36 o 
   4  14  -4       55.54       49.44      6.24 o 
   5  14  -4        1.51        5.67     14.77 o 
   6  14  -4       27.63       23.83      7.22 o 
   0  15  -4      109.71      122.70     19.12 o 
   1  15  -4       44.27       38.86      9.44 o 
   2  15  -4        7.84       12.10     11.60 o 
   3  15  -4       88.40       93.17     11.86 o 
   4  15  -4       34.06       31.10     13.53 o 
   5  15  -4       11.83       20.49      5.77 o 
   0  16  -4       55.73       69.93     16.98 o 
   1  16  -4        3.24        6.52      7.91 o 
   2  16  -4        0.75        0.95      7.65 o 
   3  16  -4       11.52        1.99     12.26 o 
   4  16  -4       17.57       43.97     16.88 o 
   0  17  -4        3.80       15.25     13.32 o 
   1  17  -4       22.85       27.33     10.75 o 
   2  17  -4       14.45       19.75      9.54 o 
   2   0  -3    14621.86    14398.83    185.89 o 
   4   0  -3     2631.68     2836.42     47.05 o 
   6   0  -3      145.50      149.14      9.10 o 
   8   0  -3      620.37      594.01     20.57 o 
  10   0  -3       55.42       61.73     16.44 o 
   1   1  -3      915.07      843.17      8.07 o 
   2   1  -3     3810.30     3860.34     38.82 o 
   3   1  -3     5895.63     6052.50     60.46 o 
   4   1  -3     1077.57     1062.83     16.03 o 
   5   1  -3     1008.20     1035.50     16.43 o 
   6   1  -3      140.39      145.51      6.21 o 
   7   1  -3      296.26      283.35      9.11 o 
   8   1  -3       16.52       12.08      3.76 o 
   9   1  -3      271.83      267.90     19.84 o 
  10   1  -3       12.71        6.46      8.23 o 
   1   2  -3     1473.80     1491.11     16.92 o 
   2   2  -3     3757.04     3719.44     40.54 o 
   3   2  -3     8208.39     8553.41     84.69 o 
   4   2  -3     3782.86     3653.42     45.77 o 
   5   2  -3      388.78      407.28      8.80 o 
   6   2  -3      141.45      143.66      7.34 o 
   7   2  -3      332.18      323.38     11.88 o 
   8   2  -3        1.94        2.65      5.36 o 
   9   2  -3      142.29      156.81     17.05 o 
  10   2  -3        5.70       10.66     11.52 o 
   1   3  -3     6395.78     6225.69     81.08 o 
   2   3  -3      155.95      142.47      3.50 o 
   3   3  -3     2731.91     2785.05     29.10 o 
   4   3  -3      309.94      338.76      9.59 o 
   5   3  -3     1637.85     1632.97     26.84 o 
   6   3  -3      592.68      579.42     16.05 o 
   7   3  -3       84.94       87.53      7.51 o 
   8   3  -3      110.96      112.51      8.71 o 
   9   3  -3       30.93       29.05      6.34 o 
  10   3  -3       23.58        5.15      8.35 o 
   1   4  -3     1178.67     1105.65     16.95 o 
   2   4  -3       67.23       68.13      3.03 o 
   3   4  -3     2000.63     1943.89     29.02 o 
   4   4  -3      165.81      175.97     11.18 o 
   5   4  -3       74.99       65.06      7.33 o 
   6   4  -3       59.34       61.06      4.38 o 
   7   4  -3      441.90      457.21     15.27 o 
   8   4  -3       43.60       47.09      7.31 o 
   9   4  -3       98.00      102.65      9.48 o 
  10   4  -3       14.01       14.03     10.37 o 
   1   5  -3      485.13      503.89     11.07 o 
   2   5  -3     3442.15     3455.66     41.99 o 
   3   5  -3      389.45      420.84      7.72 o 
   4   5  -3      153.15      138.53      6.62 o 
   5   5  -3      827.52      854.23     16.80 o 
   6   5  -3      549.97      552.08     16.07 o 
   7   5  -3       80.28      101.39      8.29 o 
   8   5  -3       14.65        6.09      5.16 o 
   9   5  -3        1.74       -4.93      4.93 o 
  10   5  -3        5.45       13.90      7.17 o 
   1   6  -3     1870.20     1789.85     26.00 o 
   2   6  -3       72.01       76.66      3.88 o 
   3   6  -3      147.24      170.16      4.81 o 
   4   6  -3      703.53      716.09     16.28 o 
   5   6  -3      170.17      173.73      8.36 o 
   6   6  -3      245.48      248.59     10.83 o 
   7   6  -3       74.18       85.84      7.99 o 
   8   6  -3       75.58       80.23      8.37 o 
   9   6  -3       18.44       16.91      6.55 o 
  10   6  -3       15.96       21.25      9.57 o 
   1   7  -3      808.36      797.08     13.54 o 
   2   7  -3      924.86      914.12     18.98 o 
   3   7  -3      337.99      351.97      7.36 o 
   4   7  -3     1174.50     1157.51     19.12 o 
   5   7  -3     1122.84     1126.32     28.01 o 
   6   7  -3       28.40       32.24      5.45 o 
   7   7  -3      280.42      289.37     12.80 o 
   8   7  -3       20.24       16.83      7.58 o 
   9   7  -3      144.49      145.06     15.31 o 
   1   8  -3      194.54      195.88      7.65 o 
   2   8  -3      301.74      305.10      8.00 o 
   3   8  -3      303.38      304.76      6.89 o 
   4   8  -3      214.45      219.42      6.67 o 
   5   8  -3      243.19      246.45      9.90 o 
   6   8  -3      369.59      368.20     13.38 o 
   7   8  -3       24.40       30.08      6.26 o 
   8   8  -3        2.55        2.86      5.53 o 
   9   8  -3       24.92       10.44     16.22 o 
   1   9  -3      516.07      510.32     13.57 o 
   2   9  -3      163.88      167.45      5.94 o 
   3   9  -3     3020.54     3065.88     52.88 o 
   4   9  -3      181.16      173.92      6.24 o 
   5   9  -3      729.13      717.57     17.88 o 
   6   9  -3        4.59       -4.11      4.11 o 
   7   9  -3        4.07       16.24      8.12 o 
   8   9  -3      124.94      111.93     13.02 o 
   9   9  -3      146.19      165.90     14.68 o 
   1  10  -3       67.85       76.62      6.12 o 
   2  10  -3      769.24      804.01     19.30 o 
   3  10  -3      119.44      122.16      8.57 o 
   4  10  -3      580.19      579.94     12.36 o 
   5  10  -3       75.62       83.86      7.52 o 
   6  10  -3       44.97       43.60      7.29 o 
   7  10  -3       67.74       69.32      9.17 o 
   8  10  -3       60.38       61.05      9.93 o 
   1  11  -3      142.34      134.80      7.95 o 
   2  11  -3        4.40        1.94      6.09 o 
   3  11  -3      633.47      612.00     46.76 o 
   4  11  -3       78.93       86.11      5.66 o 
   5  11  -3       40.19       40.85      6.22 o 
   6  11  -3       58.88       60.74      7.99 o 
   7  11  -3       80.51       94.22     10.38 o 
   8  11  -3       27.61       30.68      8.34 o 
   1  12  -3       72.32       70.18     13.66 o 
   2  12  -3      214.82      203.71     19.86 o 
   3  12  -3      163.03      151.57     11.68 o 
   4  12  -3       52.38       55.84      4.75 o 
   5  12  -3       38.25       38.18      5.87 o 
   6  12  -3       39.18       36.02     10.54 o 
   7  12  -3        2.89       -0.70      6.34 o 
   1  13  -3      363.89      388.27     18.83 o 
   2  13  -3      317.41      293.00     16.28 o 
   3  13  -3       61.75       44.78     12.97 o 
   4  13  -3       19.99        9.23      4.04 o 
   5  13  -3       25.99       20.83      5.46 o 
   6  13  -3        2.25       -5.34      5.34 o 
   7  13  -3        3.98        5.91      6.81 o 
   1  14  -3      129.26      134.07     12.90 o 
   2  14  -3      127.46      125.79     36.90 o 
   3  14  -3      358.69      385.37     45.24 o 
   4  14  -3       15.18       18.23      4.50 o 
   5  14  -3       11.73       17.45      5.27 o 
   6  14  -3       21.48       22.69      9.02 o 
   1  15  -3        2.85        9.06      7.35 o 
   2  15  -3      185.93      208.76     15.94 o 
   3  15  -3       65.65       60.27     10.31 o 
   4  15  -3       35.20       71.40     19.25 o 
   5  15  -3       16.64       14.27      5.39 o 
   1  16  -3       21.79       13.67      8.45 o 
   2  16  -3       40.35       74.57     22.46 o 
   3  16  -3        8.16       10.68     13.06 o 
   4  16  -3        6.00        0.59     12.54 o 
   1  17  -3       11.08       -0.17      8.49 o 
   2  17  -3       13.33       29.90     10.06 o 
   2   0  -2    24509.57    25150.79    320.45 o 
   4   0  -2      598.99      656.74     17.29 o 
   6   0  -2     1001.24     1010.94     26.04 o 
   8   0  -2      393.84      382.12     15.92 o 
  10   0  -2       14.28       -5.86     10.84 o 
   0   1  -2    10929.46    10141.10    185.41 o 
   1   1  -2     5405.70     5409.18     50.39 o 
   2   1  -2    10928.13    11363.46    110.09 o 
   3   1  -2     2654.91     2773.75     29.10 o 
   4   1  -2     1315.57     1323.24     18.69 o 
   5   1  -2      402.78      396.11      8.93 o 
   6   1  -2      379.15      385.27      9.92 o 
   7   1  -2      164.46      165.62      7.03 o 
   8   1  -2      261.96      270.05      9.26 o 
   9   1  -2      102.77       89.85     20.79 o 
  10   1  -2       12.01        8.83      8.13 o 
   0   2  -2       33.79       37.19      3.82 o 
   1   2  -2     4744.73     4586.21     53.62 o 
   2   2  -2    16712.91    16792.88    161.78 o 
   3   2  -2     2341.07     2406.15     25.51 o 
   4   2  -2      264.70      246.72      6.63 o 
   5   2  -2      232.35      242.63      6.37 o 
   6   2  -2      877.12      847.77     16.24 o 
   7   2  -2      233.51      232.77      8.13 o 
   8   2  -2       14.21       19.21      5.06 o 
   9   2  -2        1.64        2.58      5.10 o 
  10   2  -2       45.86       49.95     20.32 o 
   0   3  -2     6409.58     6032.08    119.77 o 
   1   3  -2     8443.25     8004.92    104.10 o 
   2   3  -2      853.67      868.67     11.89 o 
   3   3  -2       37.48       30.43      2.83 o 
   4   3  -2      567.07      539.31     11.34 o 
   5   3  -2      454.76      406.50     10.49 o 
   6   3  -2     1322.15     1323.67     27.59 o 
   7   3  -2      363.46      355.57     13.13 o 
   8   3  -2       22.31       29.56      5.97 o 
   9   3  -2       34.90       37.13      6.88 o 
  10   3  -2       16.52        4.70     15.47 o 
   0   4  -2    11463.61    11510.41    300.50 o 
   1   4  -2      603.75      574.53     13.61 o 
   2   4  -2      121.94      127.55      3.41 o 
   3   4  -2      489.08      502.33     10.12 o 
   4   4  -2      392.90      416.45      9.72 o 
   5   4  -2     1986.82     1915.38     26.34 o 
   6   4  -2      743.83      771.92     19.36 o 
   7   4  -2      258.24      258.07     11.78 o 
   8   4  -2        6.58        5.62      5.00 o 
   9   4  -2      142.83      137.79     10.37 o 
  10   4  -2        2.73       -0.27     13.66 o 
   0   5  -2     6027.36     5850.90    155.30 o 
   1   5  -2      980.13      965.36     17.96 o 
   2   5  -2     1494.89     1641.74     24.42 o 
   3   5  -2      251.00      259.17      5.65 o 
   4   5  -2     1885.94     2019.60     35.48 o 
   5   5  -2       33.90       35.41      4.25 o 
   6   5  -2     1129.05     1143.40     21.82 o 
   7   5  -2      539.36      556.26     17.34 o 
   8   5  -2       19.68       18.44      6.57 o 
   9   5  -2        2.26        1.82      5.46 o 
  10   5  -2       90.73      104.90     14.45 o 
   0   6  -2     4197.62     4293.32    118.58 o 
   1   6  -2      728.03      734.98     12.39 o 
   2   6  -2      646.51      646.86     10.18 o 
   3   6  -2      205.97      217.70      9.53 o 
   4   6  -2       24.53       22.78      3.56 o 
   5   6  -2      855.89      839.71     19.46 o 
   6   6  -2      163.81      181.77      7.99 o 
   7   6  -2      232.46      224.59     16.05 o 
   8   6  -2       65.57       53.25      7.49 o 
   9   6  -2       31.99       28.95      9.23 o 
  10   6  -2       84.78       83.06     11.35 o 
   0   7  -2     3897.61     4218.56     81.73 o 
   1   7  -2     2349.24     2466.06     41.75 o 
   2   7  -2     1485.73     1544.25     28.35 o 
   3   7  -2      110.60      111.84      3.90 o 
   4   7  -2      421.86      430.75      9.44 o 
   5   7  -2      462.08      472.58     33.30 o 
   6   7  -2     1133.98     1114.52     25.09 o 
   7   7  -2      196.26      182.96     10.60 o 
   8   7  -2       41.44       50.76      7.34 o 
   9   7  -2       15.04       12.76     13.01 o 
   0   8  -2      561.18      509.10     14.15 o 
   1   8  -2      533.36      550.80     15.78 o 
   2   8  -2       15.40       16.33      2.74 o 
   3   8  -2      229.69      248.19      8.63 o 
   4   8  -2      432.52      432.27      9.59 o 
   5   8  -2      750.55      780.60     30.87 o 
   6   8  -2      292.61      293.57     12.00 o 
   7   8  -2      280.51      272.68     12.50 o 
   8   8  -2       29.81       20.06      6.44 o 
   9   8  -2      134.06      155.29     13.70 o 
   0   9  -2      590.57      562.40     16.04 o 
   1   9  -2     1003.36      988.27     20.88 o 
   2   9  -2       59.36       65.98      3.97 o 
   3   9  -2       47.65       53.38      4.52 o 
   4   9  -2       15.16       17.05      2.93 o 
   5   9  -2      445.60      438.02     13.56 o 
   6   9  -2       50.11       46.19      6.12 o 
   7   9  -2       95.14      102.89      8.47 o 
   8   9  -2       10.56       18.95      7.52 o 
   9   9  -2        6.02        5.32      7.56 o 
   0  10  -2     1502.99     1462.73     33.35 o 
   1  10  -2       15.80       17.15      4.15 o 
   2  10  -2      206.56      199.32      9.40 o 
   3  10  -2      405.33      401.08      8.56 o 
   4  10  -2      486.21      449.21     10.29 o 
   5  10  -2      253.04      246.68     13.46 o 
   6  10  -2      338.80      352.18     15.44 o 
   7  10  -2        6.69       12.49      9.35 o 
   8  10  -2       39.47       30.62      8.41 o 
   0  11  -2       77.05       71.97      6.49 o 
   1  11  -2      728.53      763.90     15.09 o 
   2  11  -2       53.47       77.65      8.87 o 
   3  11  -2      132.51      150.31      6.74 o 
   4  11  -2      346.08      352.92     12.11 o 
   5  11  -2      299.46      285.25     13.41 o 
   6  11  -2      114.61      134.87     10.00 o 
   7  11  -2        7.91        2.65      6.27 o 
   8  11  -2       15.00        9.93      7.61 o 
   0  12  -2       45.84       33.52      8.06 o 
   1  12  -2      355.41      335.14     11.18 o 
   2  12  -2       77.98       66.88      9.04 o 
   3  12  -2        9.89        9.75      5.82 o 
   4  12  -2       69.49       75.61      8.90 o 
   5  12  -2       51.91       59.99     16.14 o 
   6  12  -2       18.55       19.12      6.01 o 
   7  12  -2       25.76       35.55      7.87 o 
   0  13  -2      203.35      218.23     20.95 o 
   1  13  -2      101.15      101.72     14.13 o 
   2  13  -2      172.28      160.92     12.83 o 
   3  13  -2      164.49      153.63     12.34 o 
   4  13  -2       51.56       77.70     16.49 o 
   5  13  -2        4.06        2.40      4.27 o 
   6  13  -2       86.91       86.84     21.04 o 
   7  13  -2       10.05       16.62      7.15 o 
   0  14  -2        3.28       11.28      9.75 o 
   1  14  -2      501.19      501.73     41.12 o 
   2  14  -2      108.56      141.49     19.17 o 
   3  14  -2       45.40       38.85      8.66 o 
   4  14  -2       25.28        8.08     12.21 o 
   5  14  -2       24.88       27.05      5.41 o 
   6  14  -2       12.72       19.20      8.00 o 
   0  15  -2       57.46       60.00     15.10 o 
   1  15  -2       11.34       17.67      7.84 o 
   2  15  -2       88.25      102.96     14.13 o 
   3  15  -2       61.11       66.93     13.01 o 
   4  15  -2      133.13      136.74     22.45 o 
   5  15  -2        0.90       10.32     12.41 o 
   0  16  -2       39.76       53.78     15.64 o 
   1  16  -2       62.71       84.36     12.60 o 
   2  16  -2       55.97       59.45     11.27 o 
   3  16  -2       65.48       87.51     20.85 o 
   4  16  -2        0.34        1.96     11.35 o 
   0  17  -2        5.94       -1.78     11.23 o 
   1  17  -2       96.39      126.80     15.17 o 
   2  17  -2        4.92       12.09      9.47 o 
   2   0  -1    13566.22    13490.73    199.68 o 
   4   0  -1     6428.91     6766.33    127.17 o 
   6   0  -1       81.05       83.14      6.89 o 
   8   0  -1       85.79       89.16      8.50 o 
  10   0  -1      112.78      117.34     19.77 o 
   1   1  -1    10911.77    10633.14    113.61 o 
   2   1  -1     8710.13     8912.62     87.13 o 
   3   1  -1     3729.73     3680.14     40.20 o 
   4   1  -1      925.86      955.83     15.66 o 
   5   1  -1        9.20        9.62      2.72 o 
   6   1  -1      410.39      405.10     10.02 o 
   7   1  -1      517.77      521.24     12.30 o 
   8   1  -1      168.84      168.35     12.06 o 
   9   1  -1      149.68      156.56     15.11 o 
  10   1  -1      151.76      133.88     14.49 o 
   1   2  -1     4466.38     4375.60     59.01 o 
   2   2  -1     1970.03     2057.22     23.10 o 
   3   2  -1      470.20      544.36      8.08 o 
   4   2  -1     1998.29     2070.25     26.86 o 
   5   2  -1      136.72      137.03      4.74 o 
   6   2  -1      100.16       83.89      4.80 o 
   7   2  -1      465.59      474.06     11.43 o 
   8   2  -1      102.31      114.80      8.19 o 
   9   2  -1      169.22      165.75     10.44 o 
  10   2  -1       52.88       42.65     16.75 o 
   1   3  -1      255.56      270.89      6.23 o 
   2   3  -1     3382.16     3178.33     38.72 o 
   3   3  -1       11.86       11.63      1.10 o 
   4   3  -1      800.81      797.47     14.62 o 
   5   3  -1      417.68      400.46     10.15 o 
   6   3  -1      267.92      263.88      9.24 o 
   7   3  -1      189.74      174.89     14.79 o 
   8   3  -1      133.18      121.81      8.87 o 
   9   3  -1       13.79        9.93      8.72 o 
  10   3  -1       89.69       85.40     16.18 o 
   1   4  -1     1378.84     1287.34     36.81 o 
   2   4  -1      181.86      196.89      7.20 o 
   3   4  -1     3972.70     4033.82     48.57 o 
   4   4  -1      218.13      214.61      6.64 o 
   5   4  -1      368.35      358.53      9.68 o 
   6   4  -1       87.06       91.19      5.90 o 
   7   4  -1      687.54      706.88     27.66 o 
   8   4  -1       75.49       55.47      7.10 o 
   9   4  -1      192.77      209.54     12.51 o 
  10   4  -1        4.31        0.23     17.90 o 
   1   5  -1     1699.01     1536.90     99.21 o 
   2   5  -1     2458.85     2372.47     50.28 o 
   3   5  -1     1262.78     1367.94     18.78 o 
   4   5  -1       41.11       31.77      5.90 o 
   5   5  -1      108.61      108.96      5.54 o 
   6   5  -1       10.89       14.47      5.01 o 
   7   5  -1       96.36       95.34      8.04 o 
   8   5  -1      105.91       94.80      8.40 o 
   9   5  -1       13.59       -1.46      5.33 o 
  10   5  -1        6.96       10.51     12.06 o 
   1   6  -1     1829.99     1829.32     41.35 o 
   2   6  -1       99.94       96.58      3.92 o 
   3   6  -1     4613.07     4610.86     55.89 o 
   4   6  -1      747.33      783.45     17.03 o 
   5   6  -1      260.83      253.58      9.55 o 
   6   6  -1      166.98      164.69      7.59 o 
   7   6  -1       28.38       24.38      6.02 o 
   8   6  -1       40.16       43.43      6.96 o 
   9   6  -1       91.38       87.56     10.17 o 
  10   6  -1       17.01       27.62      7.63 o 
   1   7  -1      655.86      684.75     18.22 o 
   2   7  -1      124.80      128.05      6.34 o 
   3   7  -1     2176.59     2141.74     28.28 o 
   4   7  -1      125.69      129.19      5.20 o 
   5   7  -1       54.24       45.28      5.23 o 
   6   7  -1       41.17       54.41      6.51 o 
   7   7  -1       34.82       35.92      6.81 o 
   8   7  -1      111.69      124.00     11.53 o 
   9   7  -1       35.21       41.81      7.91 o 
   1   8  -1      300.77      301.00      9.35 o 
   2   8  -1     1530.19     1535.46     24.21 o 
   3   8  -1      646.98      679.46     15.93 o 
   4   8  -1      764.56      778.62     14.12 o 
   5   8  -1      440.60      458.77     25.24 o 
   6   8  -1      377.33      383.14     20.40 o 
   7   8  -1      281.12      286.18     12.70 o 
   8   8  -1      308.69      344.28     14.77 o 
   9   8  -1        9.08        1.04      9.51 o 
   1   9  -1      389.81      393.42     11.48 o 
   2   9  -1      224.46      234.68      9.28 o 
   3   9  -1     1214.84     1174.29     20.50 o 
   4   9  -1      356.02      338.07      8.43 o 
   5   9  -1      185.59      177.26      7.85 o 
   6   9  -1      405.00      410.74     13.86 o 
   7   9  -1      109.85      133.32      9.31 o 
   8   9  -1       34.38       29.99      8.41 o 
   9   9  -1       14.99       -0.73      7.18 o 
   1  10  -1      273.36      280.55     10.14 o 
   2  10  -1      866.28      889.85     20.73 o 
   3  10  -1      100.36      106.66      4.77 o 
   4  10  -1      134.90      129.05      5.32 o 
   5  10  -1        1.82       -3.79      3.79 o 
   6  10  -1       10.08        8.01      6.12 o 
   7  10  -1      120.96       99.54     12.88 o 
   8  10  -1       36.14       32.56     11.02 o 
   1  11  -1      464.55      437.09     10.48 o 
   2  11  -1      142.89      137.32     10.77 o 
   3  11  -1      457.36      465.14     16.16 o 
   4  11  -1       55.54       66.31     12.28 o 
   5  11  -1       13.77        7.50      8.67 o 
   6  11  -1      103.81      102.53      9.05 o 
   7  11  -1       51.03       59.37      8.78 o 
   8  11  -1        1.62        4.47      6.74 o 
   1  12  -1       24.23       24.91      6.95 o 
   2  12  -1      230.41      231.07     28.15 o 
   3  12  -1       82.34       76.88      9.14 o 
   4  12  -1      114.91      121.13     10.35 o 
   5  12  -1       40.77       45.54      8.58 o 
   6  12  -1       71.41       63.67      7.80 o 
   7  12  -1       18.70       32.66      7.46 o 
   1  13  -1      140.73      159.38     13.24 o 
   2  13  -1      464.41      461.95     20.43 o 
   3  13  -1        2.84       -1.24      5.36 o 
   4  13  -1       32.24       45.45      8.01 o 
   5  13  -1       11.22        1.95      4.43 o 
   6  13  -1        0.69       -6.28      6.28 o 
   7  13  -1        6.80        0.88      6.41 o 
   1  14  -1       89.70      106.73     14.86 o 
   2  14  -1        1.21        7.52     11.16 o 
   3  14  -1       71.61       80.87     10.94 o 
   4  14  -1       39.43       25.93     13.70 o 
   5  14  -1       44.26       58.29     16.23 o 
   6  14  -1       22.95       39.17      6.69 o 
   1  15  -1       86.83      105.17     18.18 o 
   2  15  -1      105.55      109.11     12.87 o 
   3  15  -1        8.97       23.37     13.73 o 
   4  15  -1        7.22       18.06     12.75 o 
   5  15  -1        6.98       23.20     14.48 o 
   1  16  -1        0.82       12.06      8.52 o 
   2  16  -1       59.42       49.86     10.69 o 
   3  16  -1       48.76       71.02     18.42 o 
   4  16  -1       34.70       21.86     14.71 o 
   1  17  -1        2.07        7.67     16.40 o 
   2  17  -1        5.34       17.49      9.82 o 
   2   0   0    16984.57    17459.93    258.09 o 
   4   0   0      531.06      540.64     14.66 o 
   6   0   0     2182.29     2143.40     46.42 o 
   8   0   0       70.59       64.93      7.48 o 
  10   0   0        0.13      -10.55     10.55 o 
   1   1   0    11664.21    11243.28    347.40 o 
   2   1   0     2291.99     2398.62     24.61 o 
   3   1   0       71.58       73.14      2.49 o 
   4   1   0     1879.01     1894.89     27.66 o 
   5   1   0     2074.32     2340.81     34.29 o 
   6   1   0      129.70      112.98      5.69 o 
   7   1   0       26.03       28.76      3.89 o 
   8   1   0        9.19        8.14      4.73 o 
   9   1   0       16.31       12.11      8.50 o 
  10   1   0        2.95        5.52     12.45 o 
   1   2   0      937.21      982.20     16.20 o 
   2   2   0     5692.43     5566.47     59.43 o 
   3   2   0      579.80      572.09      8.37 o 
   4   2   0      503.41      475.64      8.35 o 
   5   2   0     1206.96     1265.90     18.44 o 
   6   2   0      259.48      253.63      6.73 o 
   7   2   0        1.30       -4.58      4.58 o 
   8   2   0      338.73      334.61     18.01 o 
   9   2   0        0.21        2.27      5.10 o 
  10   2   0       76.84      106.56     16.31 o 
   1   3   0       44.60       46.23      2.79 o 
   2   3   0      736.06      658.40      9.32 o 
   3   3   0      562.15      590.50      8.41 o 
   4   3   0       50.39       56.03      3.65 o 
   5   3   0       30.01       28.85      3.50 o 
   6   3   0      383.99      416.88     14.66 o 
   7   3   0      488.71      509.20     15.78 o 
   8   3   0        0.99       -1.39      4.26 o 
   9   3   0      142.87      140.88      9.94 o 
  10   3   0       58.58       73.64     18.19 o 
   0   4   0     2845.92     2734.43     73.08 o 
   1   4   0     1141.74      998.95     29.57 o 
   2   4   0      876.23      886.18     16.11 o 
   3   4   0      855.04      801.46     12.24 o 
   4   4   0      142.92      137.86      5.34 o 
   5   4   0      914.40     1023.89     20.80 o 
   6   4   0      151.61      166.93     10.39 o 
   7   4   0      354.29      375.40     16.24 o 
   8   4   0      111.68      101.80      8.45 o 
   9   4   0        0.14       -4.63      5.32 o 
  10   4   0        3.40       -3.31      7.33 o 
   0   5   0     3155.17     3053.15     80.28 o 
   1   5   0      235.11      236.55     35.92 o 
   2   5   0        0.43       -1.56      1.80 o 
   3   5   0      212.90      192.48      4.90 o 
   4   5   0      940.83      960.43     16.66 o 
   5   5   0      212.51      221.13     10.41 o 
   6   5   0        8.62        6.99      3.80 o 
   7   5   0       11.07        0.62      5.01 o 
   8   5   0        6.17        2.99      4.65 o 
   9   5   0        9.54       13.75      6.12 o 
  10   5   0        7.37       16.54      9.45 o 
   0   6   0       69.77       80.36      4.75 o 
   1   6   0      596.00      682.03     22.63 o 
   2   6   0      834.71      899.72     20.98 o 
   3   6   0     2970.28     3118.06     38.98 o 
   4   6   0       54.39       60.76      4.59 o 
   5   6   0       63.99       58.51      5.38 o 
   6   6   0      467.22      464.98     12.14 o 
   7   6   0      635.31      658.07     18.96 o 
   8   6   0        5.53       -1.80      5.02 o 
   9   6   0        2.76       18.15      6.34 o 
  10   6   0      120.49      114.69     10.79 o 
   0   7   0      277.77      343.62     12.15 o 
   1   7   0      854.93      794.21     26.17 o 
   2   7   0      678.18      728.84     26.68 o 
   3   7   0      123.93      139.26      9.16 o 
   4   7   0     1396.12     1406.08     26.52 o 
   5   7   0       48.77       41.42      4.98 o 
   6   7   0      131.13      126.31      8.25 o 
   7   7   0      761.62      790.77     21.26 o 
   8   7   0      488.92      487.91     18.52 o 
   9   7   0      197.46      208.85     12.63 o 
   0   8   0     6279.83     6768.92    175.09 o 
   1   8   0       31.59       37.47      5.50 o 
   2   8   0     1562.55     1694.53     30.41 o 
   3   8   0      614.21      641.07     13.01 o 
   4   8   0      546.15      539.11     11.04 o 
   5   8   0        3.69        0.04      4.30 o 
   6   8   0       12.03        1.36      4.57 o 
   7   8   0      132.17      151.70      9.66 o 
   8   8   0       18.05       17.21      6.47 o 
   9   8   0       75.30       78.41     10.92 o 
   0   9   0      131.50      116.61      7.69 o 
   1   9   0        1.78       -3.97      3.97 o 
   2   9   0      479.75      472.27     16.41 o 
   3   9   0      351.74      359.72     20.30 o 
   4   9   0      433.66      460.51      8.85 o 
   5   9   0      119.82      117.23      5.40 o 
   6   9   0       94.68      104.74      7.80 o 
   7   9   0      393.89      415.28     21.65 o 
   8   9   0        0.00       -5.54      5.54 o 
   9   9   0       34.11       36.44     13.21 o 
   0  10   0      689.92      673.88     23.20 o 
   1  10   0       48.70       46.63      3.46 o 
   2  10   0       32.10       22.38      8.15 o 
   3  10   0       22.19       20.11      3.20 o 
   4  10   0       49.05       48.94      4.29 o 
   5  10   0        3.93        2.06      3.00 o 
   6  10   0      251.43      250.94     13.13 o 
   7  10   0       17.23       18.84      7.24 o 
   8  10   0        0.88       -8.39      8.39 o 
   0  11   0       12.63       12.33      4.38 o 
   1  11   0       81.10       67.95      4.40 o 
   2  11   0        2.55        0.53     10.35 o 
   3  11   0       95.49       90.55      6.54 o 
   4  11   0       54.05       53.08      7.65 o 
   5  11   0       45.02       33.15      5.48 o 
   6  11   0       69.19       83.97     10.68 o 
   7  11   0       36.67       36.93      7.65 o 
   8  11   0        3.53        7.09      7.11 o 
   0  12   0      581.50      561.05     18.05 o 
   1  12   0      548.64      499.81     13.70 o 
   2  12   0      249.43      248.64     29.51 o 
   3  12   0        0.14       -3.65      3.65 o 
   4  12   0      164.28      162.22     11.70 o 
   5  12   0       23.52       25.12      4.91 o 
   6  12   0       28.35       34.20      6.38 o 
   7  12   0        6.86       -2.58      8.95 o 
   0  13   0      739.25      740.33     38.01 o 
   1  13   0      115.70      130.97     16.28 o 
   2  13   0       58.73       52.28      9.21 o 
   3  13   0        0.30        3.41      7.14 o 
   4  13   0       44.89       49.14      8.34 o 
   5  13   0        2.16       12.67     10.14 o 
   6  13   0        6.43       10.24      5.40 o 
   7  13   0      135.78      161.40     12.22 o 
   0  14   0      146.14      171.53     20.13 o 
   1  14   0      147.54      162.95     26.82 o 
   2  14   0       77.90       67.30     10.64 o 
   3  14   0       84.49       74.66     10.50 o 
   4  14   0        9.51       24.41     13.55 o 
   5  14   0       14.33       31.33     13.19 o 
   6  14   0        0.67       11.74      5.59 o 
   0  15   0       16.21        4.23     10.22 o 
   1  15   0        7.65       16.21      7.60 o 
   2  15   0       99.54      104.95     20.50 o 
   3  15   0       41.79       26.20      9.13 o 
   4  15   0       14.25       24.85     13.81 o 
   5  15   0       25.78       19.95     12.26 o 
   0  16   0      112.96      159.19     22.48 o 
   1  16   0      191.75      196.03     16.91 o 
   2  16   0        3.67       20.43      8.98 o 
   3  16   0        0.03       -8.72     10.40 o 
   4  16   0       29.43       22.17     15.38 o 
   0  17   0       43.74       50.63     16.72 o 
   1  17   0        2.33        0.31      8.54 o 
   2  17   0       27.55       29.35     10.62 o 
   2   0   1    13530.32    13485.36    199.43 o 
   4   0   1     6348.70     6838.90    127.03 o 
   6   0   1       80.90       76.67      6.81 o 
   8   0   1       80.19       82.61      7.98 o 
  10   0   1      109.64       96.41     18.58 o 
   1   1   1    10867.75    10815.99    110.33 o 
   2   1   1     8746.95     8945.24     94.01 o 
   3   1   1     3683.41     3632.49     34.67 o 
   4   1   1      922.05      931.63     13.50 o 
   5   1   1        8.95        7.61      2.27 o 
   6   1   1      410.17      412.09      9.78 o 
   7   1   1      520.50      515.48     13.82 o 
   8   1   1      171.94      172.67      9.45 o 
   9   1   1      153.87      150.62     13.73 o 
  10   1   1      152.19      142.80     31.82 o 
   1   2   1     4468.24     4238.05    107.87 o 
   2   2   1     1914.32     2048.17     21.18 o 
   3   2   1      464.24      526.65     10.93 o 
   4   2   1     1964.76     2017.49     29.62 o 
   5   2   1      138.93      130.29      6.63 o 
   6   2   1       98.55       85.49      6.55 o 
   7   2   1      463.74      469.65     14.75 o 
   8   2   1      104.79      117.89      9.85 o 
   9   2   1      172.36      167.82     10.29 o 
  10   2   1       52.94       22.06     10.52 o 
   1   3   1      248.09      258.00      7.17 o 
   2   3   1     3424.91     3240.21     38.49 o 
   3   3   1        9.79       13.58      1.25 o 
   4   3   1      810.92      816.65     12.37 o 
   5   3   1      418.49      421.31     10.23 o 
   6   3   1      266.75      270.35      9.19 o 
   7   3   1      185.48      176.47      9.58 o 
   8   3   1      135.12      136.52      9.14 o 
   9   3   1       13.77       10.05      5.44 o 
  10   3   1       90.58       90.48     12.75 o 
   1   4   1     1365.96     1308.46     37.19 o 
   2   4   1      185.91      196.98      5.87 o 
   3   4   1     3901.92     3943.43     43.60 o 
   4   4   1      215.64      209.77      5.10 o 
   5   4   1      361.38      350.03     12.97 o 
   6   4   1       86.97       99.79      6.93 o 
   7   4   1      687.96      690.13     19.23 o 
   8   4   1       75.64       62.80      7.32 o 
   9   4   1      194.09      218.15     12.30 o 
  10   4   1        4.27        6.23     12.48 o 
   1   5   1     1701.46     1692.59     44.98 o 
   2   5   1     2489.34     2485.24     39.16 o 
   3   5   1     1266.83     1387.72     20.93 o 
   4   5   1       37.29       33.43      2.57 o 
   5   5   1      108.30      115.41      5.45 o 
   6   5   1       11.14        6.29      3.46 o 
   7   5   1       95.62       94.90      6.65 o 
   8   5   1      103.32      110.95      9.43 o 
   9   5   1       13.60       12.58      5.93 o 
  10   5   1        7.43        8.08      9.07 o 
   1   6   1     1842.79     1861.18     52.10 o 
   2   6   1      106.29       94.53      5.65 o 
   3   6   1     4607.38     4592.49     61.94 o 
   4   6   1      746.56      781.84     14.11 o 
   5   6   1      266.08      265.46      9.70 o 
   6   6   1      168.81      165.86      7.49 o 
   7   6   1       26.98       28.43      8.01 o 
   8   6   1       38.37       32.13      6.33 o 
   9   6   1       94.12      102.21      9.70 o 
  10   6   1       16.72       23.90      8.10 o 
   1   7   1      670.12      708.30     23.95 o 
   2   7   1      133.15      142.03     11.10 o 
   3   7   1     2158.00     2133.64     36.55 o 
   4   7   1      120.01      112.66      5.13 o 
   5   7   1       55.14       50.21      3.80 o 
   6   7   1       40.70       35.22      5.99 o 
   7   7   1       33.27       32.11      6.32 o 
   8   7   1      111.31      117.77      9.53 o 
   9   7   1       33.26       33.78      7.66 o 
   1   8   1      299.08      312.06     14.35 o 
   2   8   1     1548.19     1492.68     47.97 o 
   3   8   1      650.37      713.02     15.56 o 
   4   8   1      757.08      737.60     14.09 o 
   5   8   1      442.72      464.99     13.37 o 
   6   8   1      377.19      378.33     13.94 o 
   7   8   1      278.55      298.08     14.91 o 
   8   8   1      299.73      305.57     14.30 o 
   9   8   1        9.60       -7.50     14.01 o 
   1   9   1      386.77      380.21     17.03 o 
   2   9   1      225.10      228.07     14.35 o 
   3   9   1     1200.50     1190.86     24.52 o 
   4   9   1      356.86      353.49      8.50 o 
   5   9   1      185.83      176.02      6.66 o 
   6   9   1      404.91      398.58     16.46 o 
   7   9   1      105.22      126.11     23.49 o 
   8   9   1       34.29       37.66      8.07 o 
   9   9   1       16.12        8.34     11.61 o 
   1  10   1      272.90      267.76      8.53 o 
   2  10   1      853.53      879.26     33.24 o 
   3  10   1      101.87       89.62      6.69 o 
   4  10   1      128.79      125.19      9.11 o 
   5  10   1        1.91        1.50      3.17 o 
   6  10   1       10.08        3.08      9.19 o 
   7  10   1      121.02      125.08     16.10 o 
   8  10   1       35.70       41.53      8.70 o 
   1  11   1      469.52      451.40     12.80 o 
   2  11   1      137.07      116.07     15.95 o 
   3  11   1      461.75      429.19     16.86 o 
   4  11   1       52.90       52.14      5.71 o 
   5  11   1       14.60       17.32      4.84 o 
   6  11   1      103.18      106.17      8.99 o 
   7  11   1       50.05       40.12      7.79 o 
   8  11   1        1.52       -2.51      7.84 o 
   1  12   1       22.47       14.53      4.37 o 
   2  12   1      236.02      239.58     22.35 o 
   3  12   1       82.38       80.74      7.01 o 
   4  12   1      113.88      111.25     11.63 o 
   5  12   1       40.94       46.30      5.57 o 
   6  12   1       71.72       68.34      8.41 o 
   7  12   1       18.57       27.52      7.17 o 
   1  13   1      141.83      134.61     12.59 o 
   2  13   1      477.74      494.05     35.68 o 
   3  13   1        3.11       -4.77      5.84 o 
   4  13   1       32.56       36.70     13.88 o 
   5  13   1       11.12       16.72     10.50 o 
   6  13   1        0.75       -2.66      4.92 o 
   7  13   1        6.96        6.97      9.87 o 
   1  14   1       90.16       83.86     11.88 o 
   2  14   1        1.27        8.26     10.22 o 
   3  14   1       73.76       76.73     11.02 o 
   4  14   1       39.27       47.30     14.86 o 
   5  14   1       44.07       30.73     13.50 o 
   6  14   1       22.81       18.44      5.99 o 
   1  15   1       85.97       97.54     14.06 o 
   2  15   1      109.20      131.54     13.86 o 
   3  15   1        9.33       23.50     14.23 o 
   4  15   1        6.46        7.56     11.20 o 
   5  15   1        7.02       16.15     11.90 o 
   1  16   1        0.69       -2.07      8.17 o 
   2  16   1       61.59       67.21     11.96 o 
   3  16   1       47.53       65.18     11.42 o 
   4  16   1       35.13       32.67     15.97 o 
   1  17   1        2.18        5.87     15.06 o 
   2  17   1        5.24        0.75      8.45 o 
   2   0   2    24641.15    25118.36    369.33 o 
   4   0   2      583.04      661.71     13.58 o 
   6   0   2     1011.25     1006.15     25.30 o 
   8   0   2      397.16      384.12     15.03 o 
  10   0   2       14.37       11.43     12.28 o 
   0   1   2    10868.73     9662.54    259.11 o 
   1   1   2     5509.18     5497.31     50.36 o 
   2   1   2    10914.88    11284.12    118.77 o 
   3   1   2     2651.58     2794.27     28.86 o 
   4   1   2     1315.21     1308.33     17.65 o 
   5   1   2      380.06      361.13      7.38 o 
   6   1   2      384.96      400.98      9.52 o 
   7   1   2      156.91      152.65      6.43 o 
   8   1   2      262.50      270.23     11.31 o 
   9   1   2      102.99       90.29     11.72 o 
  10   1   2       12.43       13.99     12.80 o 
   0   2   2       27.77       30.25      2.48 o 
   1   2   2     4714.50     4545.78     45.38 o 
   2   2   2    16671.38    16669.89    161.70 o 
   3   2   2     2342.32     2412.06     27.43 o 
   4   2   2      258.73      256.02      8.96 o 
   5   2   2      223.90      230.83     12.89 o 
   6   2   2      885.69      866.29     19.82 o 
   7   2   2      228.07      231.90     10.43 o 
   8   2   2       14.53        7.93      4.70 o 
   9   2   2        1.63       -4.63      7.91 o 
  10   2   2       44.20       38.82     10.54 o 
   0   3   2     6420.29     6183.80    112.80 o 
   1   3   2     8495.87     8072.11    120.01 o 
   2   3   2      836.38      846.16     10.83 o 
   3   3   2       37.12       31.80      1.64 o 
   4   3   2      565.97      553.34     11.96 o 
   5   3   2      455.27      437.03      9.85 o 
   6   3   2     1319.34     1338.50     23.59 o 
   7   3   2      367.59      340.26     13.87 o 
   8   3   2       22.73       25.97      5.69 o 
   9   3   2       34.14       25.34      6.30 o 
  10   3   2       16.22       31.90      9.53 o 
   0   4   2    11433.84    11675.17    298.52 o 
   1   4   2      573.70      554.97     18.92 o 
   2   4   2      121.43      119.21      5.36 o 
   3   4   2      486.12      506.56      7.67 o 
   4   4   2      394.68      425.13      8.61 o 
   5   4   2     1975.62     1924.49     26.09 o 
   6   4   2      741.01      736.87     15.81 o 
   7   4   2      253.47      248.67      9.92 o 
   8   4   2        6.45       -1.04      4.82 o 
   9   4   2      143.90      148.28     13.20 o 
  10   4   2        2.84       -1.46      7.53 o 
   0   5   2     5947.11     5763.65    150.29 o 
   1   5   2      973.22      968.50     29.62 o 
   2   5   2     1471.09     1637.25     27.98 o 
   3   5   2      250.76      267.20      9.76 o 
   4   5   2     1890.42     2000.39     28.94 o 
   5   5   2       33.04       38.98      3.42 o 
   6   5   2     1135.53     1148.92     21.16 o 
   7   5   2      540.61      567.18     23.35 o 
   8   5   2       20.23       24.53      5.99 o 
   9   5   2        2.32        3.85      5.48 o 
  10   5   2       89.11      121.16     14.33 o 
   0   6   2     4182.00     4304.11    112.23 o 
   1   6   2      718.92      704.74     24.02 o 
   2   6   2      640.38      635.55     20.18 o 
   3   6   2      207.54      205.98      7.09 o 
   4   6   2       26.34       31.81      3.26 o 
   5   6   2      847.65      858.23     15.67 o 
   6   6   2      160.83      172.29      8.07 o 
   7   6   2      226.34      240.62     11.49 o 
   8   6   2       65.22       61.45      7.54 o 
   9   6   2       31.11       32.28      7.18 o 
  10   6   2       86.13       94.03     12.98 o 
   0   7   2     3840.77     4166.41    110.11 o 
   1   7   2     2388.87     2546.00     69.52 o 
   2   7   2     1478.00     1558.43     48.02 o 
   3   7   2      111.30       94.41      8.81 o 
   4   7   2      427.89      457.11     11.13 o 
   5   7   2      464.10      457.31     10.68 o 
   6   7   2     1136.87     1083.50     24.79 o 
   7   7   2      191.38      198.76     14.60 o 
   8   7   2       41.39       24.94      7.45 o 
   9   7   2       15.40       17.50      6.86 o 
   0   8   2      543.29      492.49     17.34 o 
   1   8   2      529.39      563.25     20.95 o 
   2   8   2       15.46       22.45      6.24 o 
   3   8   2      228.79      243.96     13.94 o 
   4   8   2      421.49      428.33     19.42 o 
   5   8   2      742.57      761.62     18.33 o 
   6   8   2      292.61      282.78     11.74 o 
   7   8   2      278.87      261.93     13.38 o 
   8   8   2       29.84       37.31      8.87 o 
   9   8   2      134.84      134.56     13.09 o 
   0   9   2      592.04      597.21     20.23 o 
   1   9   2     1007.92      980.58     21.19 o 
   2   9   2       59.55       67.04      8.85 o 
   3   9   2       47.02       47.32      5.09 o 
   4   9   2       15.05       14.00      3.38 o 
   5   9   2      445.55      438.73     15.48 o 
   6   9   2       49.71       38.98      6.10 o 
   7   9   2       99.42      103.06     10.62 o 
   8   9   2       10.53        1.53      6.47 o 
   9   9   2        5.64       -3.74     11.48 o 
   0  10   2     1482.14     1422.13     43.15 o 
   1  10   2       15.49       20.67      3.04 o 
   2  10   2      203.30      225.31     15.64 o 
   3  10   2      405.57      404.60     15.38 o 
   4  10   2      489.83      443.95     13.50 o 
   5  10   2      252.07      252.43     16.00 o 
   6  10   2      340.93      323.94     14.62 o 
   7  10   2        6.70        7.57      8.92 o 
   8  10   2       40.00       30.16      8.25 o 
   0  11   2       81.99       74.06      7.87 o 
   1  11   2      733.61      768.73     18.67 o 
   3  11   2      132.90      136.21     10.90 o 
   4  11   2      344.78      319.93     14.90 o 
   5  11   2      298.85      300.41     14.41 o 
   6  11   2      114.99      128.72      9.65 o 
   7  11   2        7.17        3.46      5.75 o 
   8  11   2       15.03       11.35      7.23 o 
   0  12   2       42.85       41.91      6.89 o 
   1  12   2      346.88      338.59     14.66 o 
   3  12   2       10.17       -4.47      5.05 o 
   4  12   2       70.17       76.44     15.25 o 
   5  12   2       49.87       53.62      6.01 o 
   6  12   2       19.74       24.90      6.03 o 
   7  12   2       25.85       23.49      7.19 o 
   2  13   2      175.16      140.07     10.52 o 
   3  13   2      164.33      132.54     19.22 o 
   4  13   2       51.30       65.15     11.17 o 
   5  13   2        4.24       -0.72      9.21 o 
   6  13   2       87.35       99.36      8.67 o 
   7  13   2        9.82       17.70     13.74 o 
   0  14   2        3.42       -4.31      9.32 o 
   1  14   2      509.54      491.22     23.11 o 
   2  14   2      108.59      128.18     13.14 o 
   3  14   2       45.35       39.55      9.33 o 
   4  14   2       25.16        2.37     10.43 o 
   5  14   2       24.18       41.75     14.97 o 
   6  14   2       12.61       20.40     12.32 o 
   0  15   2       58.01       63.76     16.46 o 
   1  15   2       11.41       28.43     17.47 o 
   2  15   2       87.74      101.30     13.31 o 
   3  15   2       61.35       63.61     11.48 o 
   4  15   2      131.79      146.01     23.43 o 
   5  15   2        1.03        6.24     10.27 o 
   0  16   2       41.40       63.40     18.22 o 
   1  16   2       63.75       67.47     12.86 o 
   2  16   2       55.69       60.36     12.42 o 
   3  16   2       65.47       70.52     12.85 o 
   4  16   2        0.35       17.99     13.44 o 
   0  17   2        5.68        3.66     13.65 o 
   1  17   2       96.27       93.18     15.50 o 
   2  17   2        5.04       10.55     12.58 o 
   2   0   3    14638.13    14671.45    214.56 o 
   4   0   3     2688.53     2833.60     56.63 o 
   6   0   3      147.92      142.24      8.52 o 
   8   0   3      604.89      595.33     40.37 o 
  10   0   3       55.88       42.66     15.69 o 
   1   1   3      940.22      881.78      8.56 o 
   2   1   3     3778.83     3840.24     38.79 o 
   3   1   3     5869.41     6051.44     65.15 o 
   4   1   3     1066.17     1067.01     16.97 o 
   5   1   3     1014.13     1022.83     15.30 o 
   6   1   3      140.75      132.32      5.49 o 
   7   1   3      296.88      283.20      8.35 o 
   8   1   3       16.37        7.85      4.67 o 
   9   1   3      267.72      251.06     16.89 o 
  10   1   3       13.06       16.92      9.48 o 
   1   2   3     1464.04     1472.08     16.89 o 
   2   2   3     3700.87     3706.23     35.04 o 
   3   2   3     8133.40     8659.73     99.94 o 
   4   2   3     3793.20     3719.43     58.58 o 
   5   2   3      384.45      414.09      9.54 o 
   6   2   3      143.40      132.68      6.22 o 
   7   2   3      333.73      308.66     13.00 o 
   8   2   3        1.26       -3.79      3.79 o 
   9   2   3      142.81      123.05     12.96 o 
  10   2   3        5.89        5.20      8.21 o 
   1   3   3     6391.28     6192.85     72.39 o 
   2   3   3      142.45      136.86      3.38 o 
   3   3   3     2723.37     2775.12     31.39 o 
   4   3   3      326.65      375.29      9.50 o 
   5   3   3     1631.38     1631.93     25.73 o 
   6   3   3      594.92      589.21     12.80 o 
   7   3   3       84.27       71.07      6.98 o 
   8   3   3      109.30      110.58      8.52 o 
   9   3   3       31.35       25.19      6.04 o 
  10   3   3       24.57       27.36      9.67 o 
   1   4   3     1163.77     1135.65     14.72 o 
   2   4   3       69.70       65.76      2.33 o 
   3   4   3     2028.39     1961.59     22.98 o 
   4   4   3      162.86      175.10      5.31 o 
   5   4   3       74.94       69.93      4.84 o 
   6   4   3       59.46       63.79      4.62 o 
   7   4   3      443.68      440.06     12.60 o 
   8   4   3       43.92       44.63      6.64 o 
   9   4   3       93.58       86.93      9.02 o 
  10   4   3       13.83       15.45      9.22 o 
   1   5   3      481.67      484.54     11.82 o 
   2   5   3     3404.57     3423.64     42.88 o 
   3   5   3      389.66      414.63      8.86 o 
   4   5   3      164.17      161.21      4.71 o 
   5   5   3      827.08      833.60     17.05 o 
   6   5   3      547.38      545.41     10.76 o 
   7   5   3       79.42       88.82     11.45 o 
   8   5   3       12.67       11.85      5.40 o 
   9   5   3        1.85        2.84      5.15 o 
  10   5   3        4.87       -4.34      8.09 o 
   1   6   3     1842.02     1702.63     50.81 o 
   2   6   3       67.87       79.58      5.34 o 
   3   6   3      136.88      162.09      5.27 o 
   4   6   3      705.68      709.11     13.27 o 
   5   6   3      171.91      170.31      9.89 o 
   6   6   3      244.11      240.11     10.93 o 
   7   6   3       74.53       74.32      7.65 o 
   8   6   3       78.26       87.65      8.42 o 
   9   6   3       17.25       17.16      6.29 o 
  10   6   3       16.20       34.41     19.26 o 
   1   7   3      802.31      791.85     22.06 o 
   2   7   3      911.33      920.71     32.26 o 
   3   7   3      347.89      360.58      6.64 o 
   4   7   3     1160.91     1157.56     22.16 o 
   5   7   3     1126.59     1133.40     26.41 o 
   6   7   3       28.87       28.60      8.39 o 
   7   7   3      280.72      287.28     12.70 o 
   8   7   3       21.04       22.01      6.35 o 
   9   7   3      144.43      133.37     13.22 o 
   1   8   3      195.62      209.71      6.70 o 
   2   8   3      311.19      334.72     16.98 o 
   3   8   3      310.74      313.16      9.97 o 
   4   8   3      224.98      210.04      7.61 o 
   5   8   3      241.39      223.23      9.50 o 
   6   8   3      366.29      365.58     13.23 o 
   7   8   3       25.05       30.25      8.33 o 
   8   8   3        2.80        3.39      5.23 o 
   9   8   3       24.46       21.26      8.00 o 
   1   9   3      505.71      513.12     22.89 o 
   2   9   3      163.23      166.26     12.77 o 
   3   9   3     3044.93     3053.64     82.09 o 
   4   9   3      180.85      193.53      7.00 o 
   5   9   3      731.92      697.89     15.01 o 
   6   9   3        4.59       -3.57      4.27 o 
   7   9   3        3.25       -2.89      4.70 o 
   8   9   3      124.93      120.93     11.54 o 
   9   9   3      144.81      143.31     13.20 o 
   1  10   3       68.10       77.24      5.17 o 
   2  10   3      758.30      785.82     31.38 o 
   3  10   3      122.55      112.71      8.76 o 
   4  10   3      584.01      591.08     13.37 o 
   5  10   3       75.28       81.02      7.70 o 
   6  10   3       44.95       44.03      7.28 o 
   7  10   3       68.53       57.21      8.23 o 
   8  10   3       61.62       51.38      8.89 o 
   1  11   3      140.47      117.70      6.73 o 
   3  11   3      628.71      606.55     27.61 o 
   4  11   3       76.90       90.78     15.38 o 
   5  11   3       39.16       30.27      7.72 o 
   6  11   3       59.67       53.61      9.38 o 
   7  11   3       82.11       87.50     13.97 o 
   8  11   3       28.58       28.78      9.54 o 
   1  12   3       74.60       68.13      7.30 o 
   2  12   3      211.86      195.19      9.19 o 
   3  12   3      158.54      171.42     14.86 o 
   4  12   3       50.25       46.97     13.32 o 
   5  12   3       38.24       32.32      5.27 o 
   6  12   3       39.09       43.48      8.21 o 
   7  12   3        3.28       -2.28      5.64 o 
   3  13   3       60.40       52.14      8.44 o 
   4  13   3       19.85        7.23     10.58 o 
   5  13   3       26.18       32.86      5.48 o 
   6  13   3        2.31       -1.55      7.78 o 
   7  13   3        3.93       -6.03      6.03 o 
   2  14   3      127.27      117.31     19.30 o 
   3  14   3      351.30      349.25     29.81 o 
   4  14   3       15.22       42.29      9.12 o 
   5  14   3       11.40        0.46      9.73 o 
   6  14   3       21.52       26.01      6.27 o 
   1  15   3        2.98        0.67      7.59 o 
   2  15   3      182.21      209.48     16.91 o 
   3  15   3       64.61       67.78     11.74 o 
   4  15   3       35.42       34.68     16.08 o 
   5  15   3       16.49        3.56     10.24 o 
   1  16   3       21.58       27.09     10.25 o 
   2  16   3       39.78       42.77     11.62 o 
   3  16   3        7.96        3.42      8.82 o 
   4  16   3        6.29        4.46     12.85 o 
   1  17   3       11.59       20.02     10.79 o 
   2  17   3       12.87        9.06      9.99 o 
   0   0   4    26368.45    25316.68    491.25 o 
   2   0   4     1294.41     1371.39     22.91 o 
   4   0   4     5820.51     6178.73    163.11 o 
   6   0   4     1365.56     1439.77     33.42 o 
   8   0   4       91.84       80.99      7.81 o 
  10   0   4       68.14       69.96     16.98 o 
   0   1   4    11347.24    10964.32    211.34 o 
   1   1   4    21158.86    19923.97    170.06 o 
   2   1   4     6455.97     6327.12     58.18 o 
   3   1   4     2599.97     2659.13     33.16 o 
   4   1   4     2397.68     2639.94     43.48 o 
   5   1   4     1179.46     1200.46     22.85 o 
   6   1   4       58.54       50.42      5.19 o 
   7   1   4      178.61      177.33      6.67 o 
   8   1   4       14.83       11.31      4.76 o 
   9   1   4        1.74        5.90      7.85 o 
  10   1   4       47.77       51.90     11.16 o 
   0   2   4    17366.85    16381.71    412.36 o 
   1   2   4     8658.79     8356.59     96.26 o 
   2   2   4      789.20      776.12      8.84 o 
   3   2   4       72.43       74.10      5.04 o 
   4   2   4     2890.82     3099.78     50.84 o 
   5   2   4      105.40      100.52      5.79 o 
   6   2   4      198.99      200.48      9.28 o 
   7   2   4      118.58      100.37      7.42 o 
   8   2   4      110.22      121.20      8.52 o 
   9   2   4       59.44       46.52      9.86 o 
  10   2   4        3.37        8.10      8.64 o 
   0   3   4    25795.68    24865.20    445.81 o 
   1   3   4     5728.68     5740.65     69.53 o 
   2   3   4      344.53      338.52      5.18 o 
   3   3   4      565.15      577.88      9.80 o 
   4   3   4      768.78      828.97     16.80 o 
   5   3   4      535.74      517.73     13.19 o 
   6   3   4      691.73      708.44     14.65 o 
   7   3   4       60.50       62.23     10.05 o 
   8   3   4       95.11       98.14      8.16 o 
   9   3   4        4.94       -4.61      4.61 o 
  10   3   4       15.96       16.47      8.92 o 
   0   4   4     4187.19     4275.39     80.38 o 
   1   4   4      331.92      280.76      9.93 o 
   2   4   4      921.57      931.29     11.86 o 
   3   4   4      320.21      318.36      5.81 o 
   4   4   4      751.00      797.97     13.53 o 
   5   4   4      648.02      651.98     12.68 o 
   6   4   4       25.09       24.11      3.33 o 
   7   4   4      438.65      423.98     17.78 o 
   8   4   4       48.37       53.37      7.79 o 
   9   4   4       43.12       44.10      7.54 o 
  10   4   4       23.57       21.17     12.73 o 
   0   5   4    14048.47    14223.65    362.90 o 
   1   5   4      154.35      153.68      4.77 o 
   2   5   4      192.80      198.22      4.40 o 
   3   5   4      830.93      873.85     15.11 o 
   4   5   4      427.03      432.01      8.05 o 
   5   5   4      191.66      197.55      6.45 o 
   6   5   4      519.63      540.66     12.92 o 
   7   5   4      572.07      546.55     16.88 o 
   8   5   4       91.56       84.32      8.04 o 
   9   5   4        0.32       -4.74      4.74 o 
  10   5   4       26.90       19.40      9.91 o 
   0   6   4     2076.98     2096.24     56.67 o 
   1   6   4     1928.66     2076.36     41.24 o 
   2   6   4     2759.31     2861.18     44.54 o 
   3   6   4      716.12      761.56     11.84 o 
   4   6   4       62.03       60.30      4.53 o 
   5   6   4        0.98       -1.18      2.96 o 
   6   6   4      664.55      666.77     14.55 o 
   7   6   4      456.47      466.07     23.53 o 
   8   6   4      249.04      232.58     12.94 o 
   9   6   4        1.45        9.44      5.65 o 
  10   6   4        3.70        2.27      8.80 o 
   0   7   4      729.39      715.30     23.87 o 
   1   7   4       31.18       25.53      4.10 o 
   2   7   4      161.31      176.70      4.65 o 
   3   7   4      114.57      113.60      3.81 o 
   4   7   4      292.79      316.15      9.50 o 
   5   7   4      213.42      190.69      8.62 o 
   6   7   4      104.78      111.88      7.90 o 
   7   7   4      267.79      265.04     12.17 o 
   8   7   4       47.96       45.44      8.41 o 
   9   7   4       17.76       13.39      6.53 o 
   0   8   4      796.30      795.34     25.91 o 
   1   8   4       58.97       48.92      4.34 o 
   2   8   4       43.29       43.39      3.51 o 
   3   8   4      327.98      326.25      7.16 o 
   4   8   4      215.41      227.35      8.04 o 
   5   8   4      167.08      169.64     12.28 o 
   6   8   4      679.99      653.43     18.19 o 
   7   8   4      187.81      197.30     10.60 o 
   8   8   4      120.35      121.13      9.77 o 
   9   8   4        0.67       -6.86      6.86 o 
   0   9   4      754.09      750.80     25.65 o 
   1   9   4      352.98      352.90     10.53 o 
   2   9   4      150.16      172.59     13.63 o 
   3   9   4       43.36       39.42      3.70 o 
   4   9   4      285.62      280.18      8.91 o 
   5   9   4       63.06       69.67      8.66 o 
   6   9   4       38.32       33.01      5.52 o 
   7   9   4       86.97      103.05      8.38 o 
   8   9   4        8.51        7.52      6.73 o 
   9   9   4        9.59        4.16      6.86 o 
   0  10   4       85.63       82.03      8.03 o 
   1  10   4      120.86      129.25      6.83 o 
   2  10   4      104.18      100.33      6.94 o 
   3  10   4      522.46      560.36     26.55 o 
   4  10   4      135.93      147.03      7.47 o 
   5  10   4      275.20      278.41     10.21 o 
   6  10   4       23.93       15.04      5.79 o 
   7  10   4       40.74       34.98      8.10 o 
   8  10   4       52.18       49.42      9.13 o 
   0  11   4      247.95      255.73     14.27 o 
   1  11   4     1257.07     1235.58     27.77 o 
   2  11   4      459.58      432.57     15.51 o 
   3  11   4      160.05      146.63     13.96 o 
   4  11   4      165.45      169.96      7.73 o 
   5  11   4       25.84       20.64      4.54 o 
   6  11   4       39.33       48.63      6.96 o 
   7  11   4      125.75      141.48     11.22 o 
   8  11   4        7.49        1.69      8.93 o 
   1  12   4       95.05       83.17      8.23 o 
   2  12   4      180.38      159.73      9.44 o 
   3  12   4      112.05       81.23     12.39 o 
   4  12   4       79.60       80.55      5.87 o 
   5  12   4       25.52       22.88      6.43 o 
   6  12   4       13.96       12.97      5.68 o 
   7  12   4       16.14        6.40      6.38 o 
   3  13   4       61.83       87.32     12.75 o 
   4  13   4       31.54       31.59     12.62 o 
   5  13   4       54.60       59.33      6.50 o 
   6  13   4       43.28       40.13      7.34 o 
   7  13   4       62.84       50.02      8.92 o 
   3  14   4       71.79       70.65     17.24 o 
   4  14   4       55.18       35.82     14.61 o 
   5  14   4        1.04        5.37     10.76 o 
   6  14   4       27.69       21.49      6.50 o 
   2  15   4        8.44       -4.31     11.20 o 
   3  15   4       87.89       68.82     17.93 o 
   4  15   4       34.35       30.40     14.99 o 
   5  15   4       11.62        9.52     11.53 o 
   0  16   4       55.37       81.62     19.92 o 
   1  16   4        3.70       -3.83      8.59 o 
   2  16   4        0.84       -3.61      8.38 o 
   3  16   4       11.54       15.98     12.06 o 
   4  16   4       16.85       14.63     14.66 o 
   0  17   4        4.14        4.26     13.47 o 
   1  17   4       23.52       27.27     11.33 o 
   2  17   4       14.58       -0.66      9.72 o 
   2   0   5     9417.54     8866.42    112.70 o 
   4   0   5     1074.66     1087.74     36.57 o 
   6   0   5      328.24      329.40     12.49 o 
   8   0   5      281.66      243.50     22.04 o 
  10   0   5      157.73      177.57     22.50 o 
   1   1   5     3060.86     2819.08     33.61 o 
   2   1   5     1243.12     1245.27     14.56 o 
   3   1   5     1957.67     1920.20     38.62 o 
   4   1   5      316.07      360.14     12.59 o 
   5   1   5      143.67      141.39      9.01 o 
   6   1   5       97.99       99.65      4.88 o 
   7   1   5      467.93      459.42     10.73 o 
   8   1   5        6.65        2.19      5.21 o 
   9   1   5       95.46      116.08     28.57 o 
  10   1   5        4.30       11.75      8.82 o 
   1   2   5     8453.23     8228.00    115.59 o 
   2   2   5     1396.51     1488.59     16.36 o 
   3   2   5     2220.09     2411.52     27.89 o 
   4   2   5      838.94      855.85     20.72 o 
   5   2   5     1326.80     1339.06     32.78 o 
   6   2   5     1416.00     1445.05     39.22 o 
   7   2   5       70.32       63.31      6.36 o 
   8   2   5       24.83       23.30      5.40 o 
   9   2   5       60.81       62.57     12.83 o 
  10   2   5       56.60       69.88     18.82 o 
   1   3   5     1259.24     1242.54     21.16 o 
   2   3   5      865.73      896.17     10.27 o 
   3   3   5      130.84      148.68      3.92 o 
   4   3   5     1349.67     1390.76     22.50 o 
   5   3   5      971.77     1026.87     52.78 o 
   6   3   5      418.94      405.12     16.61 o 
   7   3   5      912.02      887.03     21.87 o 
   8   3   5       81.98       79.56      7.61 o 
   9   3   5       39.56       52.63     10.54 o 
  10   3   5       78.68       94.34     13.32 o 
   1   4   5      401.99      385.34      8.68 o 
   2   4   5       54.80       50.23      2.26 o 
   3   4   5     2403.75     2456.93     28.92 o 
   4   4   5      455.18      455.91     12.24 o 
   5   4   5      289.32      296.87     13.47 o 
   6   4   5      651.06      673.50     21.82 o 
   7   4   5      484.09      470.46     13.03 o 
   8   4   5       22.20       22.53     11.36 o 
   9   4   5      281.52      301.56     13.98 o 
  10   4   5       20.39        6.63     13.15 o 
   1   5   5       35.13       38.18      2.79 o 
   2   5   5     1522.03     1611.60     21.54 o 
   3   5   5     1750.16     1915.20     28.94 o 
   4   5   5      886.16      967.54     20.07 o 
   5   5   5      110.86      114.53      6.40 o 
   6   5   5        1.58       -3.50      3.50 o 
   7   5   5       16.77        6.11      5.04 o 
   8   5   5      218.26      206.87     11.97 o 
   9   5   5       25.26       25.49      6.61 o 
  10   5   5        9.25        2.95      8.29 o 
   1   6   5     1644.73     1695.01     39.65 o 
   2   6   5      309.45      362.95      8.23 o 
   3   6   5      751.07      735.84     12.04 o 
   4   6   5      152.42      170.98      7.09 o 
   5   6   5      280.47      289.38     10.26 o 
   6   6   5      159.73      165.85      7.73 o 
   7   6   5      293.11      292.08     12.48 o 
   8   6   5       16.01       25.00      6.17 o 
   9   6   5       22.70       16.52      6.53 o 
  10   6   5       27.66       29.36     10.27 o 
   1   7   5     1349.15     1462.23     30.04 o 
   2   7   5      241.90      230.14      6.16 o 
   3   7   5      149.00      148.19      4.91 o 
   4   7   5       62.48       72.07      6.70 o 
   5   7   5      308.35      316.15     11.44 o 
   6   7   5      182.05      188.08     11.67 o 
   7   7   5       65.67       72.43      7.57 o 
   8   7   5        3.78        4.10      5.40 o 
   9   7   5       25.19       27.87      7.18 o 
   1   8   5       25.35       17.20      3.17 o 
   2   8   5      715.98      711.31     17.60 o 
   3   8   5      274.98      267.56      6.76 o 
   4   8   5      217.86      226.05      8.25 o 
   5   8   5        4.33        5.52      4.05 o 
   6   8   5        8.66        4.29      5.39 o 
   7   8   5       33.84       28.12      5.96 o 
   8   8   5       30.46       37.38      7.07 o 
   9   8   5        9.73       11.63     10.44 o 
   1   9   5       67.83       80.27      5.46 o 
   2   9   5      136.55      133.23     19.33 o 
   3   9   5      138.75      146.53      4.97 o 
   4   9   5      223.77      208.86      9.48 o 
   5   9   5      420.78      420.02     12.82 o 
   6   9   5       55.20       69.41      8.55 o 
   7   9   5      117.62      110.20     10.42 o 
   8   9   5       10.49        0.15      6.12 o 
   9   9   5        5.97        6.16      6.62 o 
   1  10   5      351.93      342.32     11.57 o 
   2  10   5       89.75       92.42      5.93 o 
   3  10   5      158.20      141.72      5.41 o 
   4  10   5      136.64      154.21      7.91 o 
   5  10   5       98.23      107.77      7.66 o 
   6  10   5       16.50        7.99      5.48 o 
   7  10   5       18.00        8.99     10.08 o 
   8  10   5       71.38       81.45     10.29 o 
   1  11   5      358.08      354.22     12.62 o 
   2  11   5      166.69      160.66      9.63 o 
   3  11   5      309.46      309.05     27.31 o 
   4  11   5      416.38      405.14     13.17 o 
   5  11   5       67.39       69.76      8.36 o 
   6  11   5       43.99       42.42      6.88 o 
   7  11   5        2.10        7.35      6.30 o 
   8  11   5        5.60        9.85     16.18 o 
   2  12   5      193.71      171.68     10.27 o 
   3  12   5       96.98       91.82      6.64 o 
   4  12   5       17.19       17.60      4.28 o 
   5  12   5       81.48       79.98      7.44 o 
   6  12   5       36.26       33.70      6.84 o 
   7  12   5       52.54       69.00      9.33 o 
   3  13   5       45.85       43.46     11.07 o 
   5  13   5       37.17       28.03      5.91 o 
   6  13   5        3.92        9.52      5.83 o 
   7  13   5       16.33        8.50     10.57 o 
   4  14   5       54.31       53.06     15.15 o 
   5  14   5       13.30       13.99     11.95 o 
   6  14   5       11.19        6.81      6.24 o 
   3  15   5       59.91       54.50     17.06 o 
   4  15   5       10.90       -0.15     11.33 o 
   5  15   5       22.92       40.10     15.56 o 
   2  16   5       11.33       -1.01     12.70 o 
   3  16   5       97.87      127.19     22.32 o 
   1  17   5       13.77       19.67     11.30 o 
   0   0   6     3956.29     3690.05    112.29 o 
   2   0   6     9353.40     9126.18    117.07 o 
   4   0   6      156.15      161.75     12.23 o 
   6   0   6      225.88      196.51     16.75 o 
   8   0   6       41.06       33.24     11.33 o 
  10   0   6       10.36        6.40     12.00 o 
   0   1   6     5064.09     4988.47     77.92 o 
   1   1   6     5033.17     5002.12     49.55 o 
   2   1   6      783.86      791.35     12.00 o 
   3   1   6       34.04       39.97      3.06 o 
   4   1   6      829.30      887.69     23.09 o 
   5   1   6      537.82      549.55     18.71 o 
   6   1   6        5.93        7.96      2.96 o 
   7   1   6      174.61      176.04      6.72 o 
   8   1   6       25.92       17.60      4.91 o 
   9   1   6        6.21       18.80      8.05 o 
  10   1   6        0.67        2.26      8.42 o 
   0   2   6     3569.16     3120.10    100.89 o 
   1   2   6      219.57      193.66      4.68 o 
   2   2   6     1097.15     1091.38     12.99 o 
   3   2   6      878.92      948.90     17.52 o 
   4   2   6     1137.80     1137.63     21.39 o 
   5   2   6      442.15      431.52     12.62 o 
   6   2   6     1215.19     1151.46     31.65 o 
   7   2   6      152.32      168.12      9.07 o 
   8   2   6       46.46       38.55      6.20 o 
   9   2   6       20.41       10.28      8.05 o 
  10   2   6        0.49        3.75      8.53 o 
   0   3   6      425.34      420.03     12.66 o 
   1   3   6      144.39      141.03      4.10 o 
   2   3   6      800.43      777.03     11.43 o 
   3   3   6     1845.27     1893.46     39.73 o 
   4   3   6      693.79      796.67     14.15 o 
   5   3   6      231.52      236.24     11.62 o 
   6   3   6      312.08      326.36     17.91 o 
   7   3   6      748.65      693.30     19.11 o 
   8   3   6      235.11      225.24     16.43 o 
   9   3   6       66.01       55.90     10.50 o 
  10   3   6       77.44       60.29     11.55 o 
   0   4   6      192.54      210.29     10.48 o 
   1   4   6     3133.41     3268.12     52.07 o 
   2   4   6     3600.13     3783.60     42.07 o 
   3   4   6      435.84      483.58      9.43 o 
   4   4   6      498.38      532.65     15.80 o 
   5   4   6      287.40      283.11     12.48 o 
   6   4   6        6.90        3.43      5.16 o 
   7   4   6      377.41      371.75     13.96 o 
   8   4   6       96.48       90.75      8.18 o 
   9   4   6      175.84      149.16     10.52 o 
  10   4   6       20.22       25.49      9.52 o 
   0   5   6     3518.76     3364.77     89.83 o 
   1   5   6     1263.46     1314.49     28.31 o 
   2   5   6      906.31      870.20     13.05 o 
   3   5   6      349.50      395.11      8.62 o 
   4   5   6      261.99      296.75     12.44 o 
   5   5   6       38.84       39.85      3.51 o 
   6   5   6      230.77      222.48      9.19 o 
   7   5   6       82.61       78.18     11.90 o 
   8   5   6       75.17       75.83     11.49 o 
   9   5   6      142.80      151.55     13.65 o 
  10   5   6       26.15       21.36     10.10 o 
   0   6   6     2310.63     2292.77     64.62 o 
   1   6   6      321.67      340.23     10.55 o 
   2   6   6      177.88      174.02      5.80 o 
   3   6   6       38.17       36.19      4.24 o 
   4   6   6      416.05      425.62     11.90 o 
   5   6   6      943.10      972.47     21.66 o 
   6   6   6      247.30      233.25     14.02 o 
   7   6   6      225.22      219.82     13.71 o 
   8   6   6       96.70       96.11      8.71 o 
   9   6   6       15.74       12.82      6.09 o 
   0   7   6      516.11      494.04     19.30 o 
   1   7   6      657.11      648.92     16.68 o 
   2   7   6      537.28      543.87     14.79 o 
   3   7   6      105.29      113.77      4.69 o 
   4   7   6      105.73       95.59      6.84 o 
   5   7   6      311.75      303.29     16.26 o 
   6   7   6      143.66      160.48     10.79 o 
   7   7   6        4.90        3.20      4.80 o 
   8   7   6        0.38        3.72      5.10 o 
   9   7   6        9.03       -0.71      5.83 o 
   0   8   6     4352.37     4731.31    123.84 o 
   1   8   6       34.95       38.96      4.10 o 
   2   8   6      227.87      232.48     14.86 o 
   3   8   6      132.47      132.15      5.14 o 
   4   8   6       73.62       71.02      5.28 o 
   5   8   6       91.63       88.39      6.49 o 
   6   8   6      306.20      317.16     24.39 o 
   7   8   6      103.29       94.42      8.17 o 
   8   8   6       73.27       93.63      9.06 o 
   9   8   6       19.86        3.08      6.66 o 
   0   9   6      519.97      533.68     21.55 o 
   1   9   6        0.27       -0.66      4.77 o 
   2   9   6       79.09       85.45      5.98 o 
   3   9   6      243.11      231.91      6.83 o 
   4   9   6      170.29      180.52      9.11 o 
   5   9   6     1366.55     1387.23     30.19 o 
   6   9   6       26.69       22.33      8.44 o 
   7   9   6      121.72      110.43     10.49 o 
   8   9   6       15.06        4.39      6.44 o 
   9   9   6       46.39       30.93      8.36 o 
   0  10   6     1967.83     2048.42     60.36 o 
   1  10   6      331.47      340.27     12.06 o 
   2  10   6      390.37      384.88     12.66 o 
   3  10   6      102.53      110.66      7.22 o 
   4  10   6      513.71      542.28     16.58 o 
   5  10   6       95.00      102.24      7.93 o 
   6  10   6      212.08      206.21     15.23 o 
   7  10   6       83.39       71.72      9.10 o 
   8  10   6      102.14      102.88     11.35 o 
   0  11   6     2369.13     2428.97     70.24 o 
   1  11   6     1115.62     1072.23     35.20 o 
   2  11   6      324.24      344.16     15.35 o 
   3  11   6       93.16       88.13      6.63 o 
   4  11   6      102.13      101.89      7.38 o 
   5  11   6       70.87       71.16      8.28 o 
   6  11   6       34.85       29.02      6.48 o 
   7  11   6       24.63       20.89     12.61 o 
   8  11   6        8.67       21.47      7.50 o 
   3  12   6       93.98       97.34     14.12 o 
   4  12   6       12.64        5.03      8.83 o 
   5  12   6      132.38      119.48     10.66 o 
   6  12   6       22.13       29.40      6.85 o 
   7  12   6        9.61       -5.17      5.92 o 
   3  13   6        5.36       14.73      9.19 o 
   5  13   6       12.44        9.34     10.53 o 
   6  13   6       34.53       40.13     18.26 o 
   5  14   6       43.18       24.95     12.41 o 
   6  14   6       59.31       56.53      8.43 o 
   4  15   6        7.50       -7.38     10.35 o 
   5  15   6        2.86       -4.13      9.42 o 
   3  16   6       38.70       39.35     15.77 o 
   2   0   7     2572.17     2763.30     73.47 o 
   4   0   7      404.35      414.07     19.95 o 
   6   0   7      105.47      121.23     13.86 o 
   8   0   7       80.98      103.20     16.08 o 
  10   0   7        5.96       -5.11     11.25 o 
   1   1   7      576.95      610.07     10.90 o 
   2   1   7     3370.62     3366.47     67.43 o 
   3   1   7     1333.98     1328.54     21.44 o 
   4   1   7       58.86       80.10     12.74 o 
   5   1   7       29.72       24.35      5.44 o 
   6   1   7      195.16      199.52     11.60 o 
   7   1   7      366.87      364.29      9.67 o 
   8   1   7       92.74       96.91      7.53 o 
   9   1   7       52.46       59.77     12.98 o 
  10   1   7       16.96       27.24      9.87 o 
   1   2   7     2605.79     2490.15     29.39 o 
   2   2   7     2567.83     2548.94     55.04 o 
   3   2   7      160.65      175.04      5.69 o 
   4   2   7        4.14       12.03      4.24 o 
   5   2   7       79.76       80.76      5.12 o 
   6   2   7      354.51      354.88     12.88 o 
   7   2   7      187.56      188.36     12.57 o 
   8   2   7      200.33      171.83      9.82 o 
   9   2   7       34.54       34.50     13.66 o 
  10   2   7        7.62        5.62      8.70 o 
   1   3   7     2357.18     2551.85     34.91 o 
   2   3   7     1480.54     1492.63     22.78 o 
   3   3   7      437.27      444.63     10.40 o 
   4   3   7      127.67      137.11      5.15 o 
   5   3   7      429.44      408.47     15.50 o 
   6   3   7      116.09      104.69      9.38 o 
   7   3   7      359.72      373.68     17.66 o 
   8   3   7       15.53       19.42      8.72 o 
   9   3   7       38.94       29.98      9.44 o 
  10   3   7        2.57       -2.80      7.95 o 
   1   4   7      114.46      109.56      4.60 o 
   2   4   7      375.83      405.08      7.50 o 
   3   4   7     1213.25     1190.79     25.45 o 
   4   4   7      246.02      232.75      6.59 o 
   5   4   7       51.22       53.29      5.87 o 
   6   4   7       83.79       77.47     14.22 o 
   7   4   7     1059.42     1059.79     31.31 o 
   8   4   7       87.95       81.13      8.47 o 
   9   4   7        3.78        4.98      5.74 o 
  10   4   7       34.40       37.98     19.77 o 
   1   5   7      435.92      472.82     13.29 o 
   2   5   7      571.52      601.63     11.70 o 
   3   5   7      411.52      391.78     10.21 o 
   4   5   7      703.68      665.70     16.26 o 
   5   5   7      181.57      172.51     14.01 o 
   6   5   7      559.60      586.70     15.19 o 
   7   5   7       99.05      104.13     10.28 o 
   8   5   7       56.89       53.63      7.42 o 
   9   5   7       49.42       36.93     10.16 o 
  10   5   7       24.20       28.56     16.33 o 
   1   6   7      685.28      715.48     28.44 o 
   2   6   7       92.21       85.01     11.03 o 
   3   6   7     1011.49     1049.79     17.49 o 
   4   6   7       64.34       57.72      5.01 o 
   5   6   7       99.52       99.52     12.36 o 
   6   6   7       45.31       35.31      6.85 o 
   7   6   7       94.15       96.46     10.17 o 
   8   6   7        1.98       -1.73      4.97 o 
   9   6   7       16.12        9.25      5.94 o 
   1   7   7       96.93       93.03      5.95 o 
   2   7   7      128.37      142.99      7.36 o 
   3   7   7      101.04      102.44      4.83 o 
   4   7   7      167.56      161.18      7.51 o 
   5   7   7      141.93      134.40      7.68 o 
   6   7   7        0.62       -4.96      4.96 o 
   7   7   7       21.38        8.63      9.95 o 
   8   7   7       60.80       65.83      7.97 o 
   9   7   7       36.50       59.98      8.18 o 
   1   8   7      119.37      119.78      6.76 o 
   2   8   7       69.32       75.60      5.92 o 
   3   8   7       81.12       86.33      4.56 o 
   4   8   7     1179.88     1143.69     28.95 o 
   5   8   7      263.59      253.49     13.34 o 
   6   8   7       22.28       23.34      6.28 o 
   7   8   7        6.08        2.63      5.89 o 
   8   8   7       47.58       55.55      7.84 o 
   9   8   7       37.11       40.90      9.11 o 
   1   9   7      385.00      380.51     12.61 o 
   2   9   7      207.09      205.91      9.50 o 
   3   9   7      681.26      649.61     16.15 o 
   4   9   7      229.96      236.13     11.02 o 
   5   9   7      373.08      369.55     14.88 o 
   6   9   7       11.03        3.79      4.77 o 
   7   9   7       83.02       75.18      9.24 o 
   8   9   7        8.62        6.40      7.11 o 
   1  10   7      429.86      435.79     14.16 o 
   2  10   7      702.20      670.29     24.36 o 
   3  10   7       79.03       78.09     13.68 o 
   4  10   7      525.38      521.57     17.35 o 
   5  10   7      242.78      237.01     11.80 o 
   6  10   7       26.40       28.45      6.54 o 
   7  10   7       27.39       26.60      7.31 o 
   8  10   7       19.47        5.01     11.47 o 
   1  11   7      418.24      409.27     18.89 o 
   2  11   7      267.43      280.35     14.66 o 
   3  11   7      726.56      640.05     33.06 o 
   4  11   7      142.24      147.84     16.54 o 
   5  11   7      184.41      185.64     10.67 o 
   6  11   7       36.46       41.93      9.08 o 
   7  11   7       52.17       55.29      8.75 o 
   3  12   7       10.30       12.88      9.99 o 
   4  12   7       73.68       93.52     14.37 o 
   5  12   7        1.03        2.89      5.70 o 
   6  12   7       27.96       34.38      8.44 o 
   7  12   7       59.34       56.07      9.03 o 
   3  13   7       16.47       19.33     10.73 o 
   6  13   7       17.64       34.62     10.63 o 
   0   0   8     3411.47     3024.56     83.30 o 
   2   0   8      560.23      493.34     22.89 o 
   4   0   8     1039.61     1051.85     37.73 o 
   6   0   8      290.73      306.18     19.92 o 
   8   0   8      132.35      149.10     17.88 o 
  10   0   8       11.42       34.24     14.48 o 
   0   1   8     9090.37     8936.94    152.97 o 
   1   1   8     2912.23     2808.38     38.27 o 
   2   1   8      108.46       97.47      5.46 o 
   3   1   8     1158.59     1145.46     26.07 o 
   4   1   8      680.60      734.66     20.69 o 
   5   1   8      172.85      163.49      7.30 o 
   6   1   8       78.12       84.14      5.93 o 
   7   1   8       24.26       35.28      4.63 o 
   8   1   8       31.38       32.54      5.52 o 
   9   1   8        4.37       -2.52      6.84 o 
  10   1   8       33.92       36.62     10.17 o 
   0   2   8     3699.07     3589.58     69.21 o 
   1   2   8     2996.60     3066.60     49.84 o 
   2   2   8      296.52      299.05     20.61 o 
   3   2   8      784.93      840.31     27.31 o 
   4   2   8      111.35      100.21      4.94 o 
   5   2   8      313.51      346.76     10.13 o 
   6   2   8      506.37      515.33     13.09 o 
   7   2   8      354.82      343.19     16.87 o 
   8   2   8      160.23      165.31      9.97 o 
   9   2   8       21.38       24.01      8.98 o 
  10   2   8       61.89       74.14     12.62 o 
   0   3   8     1602.55     1721.13     35.65 o 
   1   3   8     1092.70     1167.02     18.96 o 
   2   3   8     2228.32     2230.64     49.52 o 
   3   3   8     1043.81     1137.83     25.49 o 
   4   3   8      215.50      226.63      6.92 o 
   5   3   8      184.49      178.37      6.82 o 
   6   3   8      493.67      502.39     18.71 o 
   7   3   8       71.04       70.47      9.23 o 
   8   3   8      342.18      327.74     13.59 o 
   9   3   8      185.75      162.40     15.61 o 
  10   3   8       66.59      106.07     38.79 o 
   0   4   8      953.11      969.27     32.70 o 
   1   4   8     3357.85     3313.94     52.60 o 
   2   4   8     1012.98      946.09     14.29 o 
   3   4   8      586.84      620.92     14.12 o 
   4   4   8      355.29      373.04     12.70 o 
   5   4   8      260.08      249.81     10.48 o 
   6   4   8      227.02      209.54     12.34 o 
   7   4   8      281.46      255.86     15.10 o 
   8   4   8       33.80       38.86      6.63 o 
   9   4   8      312.35      297.86     18.68 o 
  10   4   8       11.63       24.95     17.66 o 
   0   5   8     2463.95     2509.87     71.45 o 
   1   5   8       31.41       36.08      4.09 o 
   2   5   8      517.05      549.02     13.48 o 
   3   5   8      511.53      573.86     13.35 o 
   4   5   8      303.00      295.80      8.96 o 
   5   5   8       58.39       53.14      5.77 o 
   6   5   8      944.32      963.25     32.45 o 
   7   5   8        5.14       12.05      6.71 o 
   8   5   8       25.53       30.78      7.80 o 
   9   5   8      116.29       98.10      9.40 o 
   0   6   8     1406.87     1480.63     44.75 o 
   1   6   8     1060.52     1120.49     30.81 o 
   2   6   8      211.56      209.47      9.17 o 
   3   6   8      173.99      170.92      7.54 o 
   4   6   8       87.20       86.60      4.73 o 
   5   6   8       69.69       63.41      7.39 o 
   6   6   8      328.87      326.30     15.10 o 
   7   6   8      111.76       94.72     10.17 o 
   8   6   8       66.13       58.65      8.78 o 
   9   6   8       50.56       46.79      7.70 o 
   0   7   8      984.68      996.08     34.32 o 
   1   7   8       51.42       50.37      6.54 o 
   2   7   8      321.30      336.92     12.00 o 
   3   7   8       72.44       90.25      6.95 o 
   4   7   8      192.36      204.10     10.41 o 
   5   7   8       87.53       82.41      6.70 o 
   6   7   8      205.82      217.87     15.77 o 
   7   7   8       82.76       66.83      9.10 o 
   8   7   8       50.35       52.04      7.49 o 
   9   7   8        5.49        1.52     10.80 o 
   0   8   8       91.22       69.65      8.36 o 
   1   8   8      480.94      482.62     14.92 o 
   2   8   8      182.09      182.25      9.03 o 
   3   8   8       96.79      110.03      7.73 o 
   4   8   8      112.19      109.10      8.04 o 
   5   8   8      132.34      130.74      9.32 o 
   6   8   8      152.89      154.89      9.11 o 
   7   8   8       10.02       11.42      6.01 o 
   8   8   8       37.97       27.74      6.60 o 
   9   8   8       34.73       37.31      8.69 o 
   0   9   8     1142.79     1130.09     38.60 o 
   1   9   8       29.38       21.39      4.68 o 
   2   9   8       41.95       49.70      5.67 o 
   3   9   8       54.85       53.04      6.38 o 
   4   9   8      356.78      344.17     16.76 o 
   5   9   8      137.50      116.38      9.14 o 
   6   9   8       49.43       51.39      6.45 o 
   7   9   8       38.07       26.73      9.42 o 
   8   9   8        1.93        0.66      6.19 o 
   0  10   8     1657.30     1645.14     53.18 o 
   1  10   8      189.27      190.52      9.96 o 
   2  10   8      127.14      117.52      9.94 o 
   3  10   8       49.69       34.99     11.38 o 
   4  10   8      310.24      298.62     23.30 o 
   5  10   8       64.02       59.92      7.34 o 
   6  10   8       40.33       42.99      7.26 o 
   7  10   8       81.82       81.29     12.44 o 
   8  10   8       64.81       67.54     10.04 o 
   3  11   8      176.29      189.69     18.37 o 
   4  11   8       99.99      100.20     14.97 o 
   5  11   8      199.80      179.33     16.12 o 
   6  11   8      164.80      150.73     14.27 o 
   7  11   8        8.73        0.56      5.88 o 
   3  12   8       22.71       18.86     11.41 o 
   4  12   8       40.66       22.01     11.43 o 
   5  12   8       11.86        6.89     11.15 o 
   6  12   8        8.50        7.77      7.77 o 
   7  12   8       20.11       17.91     14.59 o 
   3  13   8       81.33       53.73     14.01 o 
   4  13   8       40.31       32.85     12.85 o 
   3  14   8        0.46        7.28     10.58 o 
   2   0   9     2101.94     2102.97     64.36 o 
   4   0   9      337.21      335.55     18.35 o 
   6   0   9      322.93      365.25     23.10 o 
   8   0   9      156.68      174.52     19.02 o 
  10   0   9       38.19       46.91     16.52 o 
   1   1   9     2045.61     1908.86     44.22 o 
   2   1   9      891.75      777.00     22.50 o 
   3   1   9     2089.89     1991.39     31.49 o 
   4   1   9       42.05       30.47      4.42 o 
   5   1   9      131.51      130.51      9.30 o 
   6   1   9       56.60       56.15      7.87 o 
   7   1   9      237.47      215.79     19.50 o 
   8   1   9       13.94       14.99     10.26 o 
   9   1   9      183.23      176.19     15.13 o 
  10   1   9        3.81       14.84      8.85 o 
   1   2   9      375.95      338.05      7.52 o 
   2   2   9      272.79      257.73     11.83 o 
   3   2   9      989.23     1054.81     21.98 o 
   4   2   9      295.03      315.05     11.90 o 
   5   2   9      601.49      558.11     14.16 o 
   6   2   9      208.01      218.88     12.88 o 
   7   2   9       90.25       98.43     10.23 o 
   8   2   9      177.77      183.42     10.15 o 
   9   2   9      188.50      201.41     16.09 o 
  10   2   9       29.64       45.51     10.98 o 
   1   3   9      104.83      107.92      4.67 o 
   2   3   9      377.96      356.04     13.92 o 
   3   3   9     1580.76     1708.23     37.52 o 
   4   3   9       46.25       51.98      5.26 o 
   5   3   9      175.14      197.46      7.15 o 
   6   3   9      123.27      120.99     10.09 o 
   7   3   9       92.20       88.39      9.88 o 
   8   3   9       75.69       85.59      9.87 o 
   9   3   9      171.09      171.29     15.12 o 
  10   3   9       40.89       50.03     20.32 o 
   1   4   9      406.11      397.12     10.10 o 
   2   4   9      544.44      541.98     11.20 o 
   3   4   9      709.73      725.68     18.63 o 
   4   4   9        9.22       11.03      2.84 o 
   5   4   9      728.12      738.65     20.99 o 
   6   4   9      134.45      137.46     10.76 o 
   7   4   9       36.13       14.82      6.82 o 
   8   4   9       39.19       40.08      6.80 o 
   9   4   9       72.32       81.79     12.36 o 
   1   5   9      844.54      878.38     21.78 o 
   2   5   9      763.26      806.93     16.17 o 
   3   5   9       49.13       50.84      4.10 o 
   4   5   9      293.46      296.37      9.49 o 
   5   5   9      142.37      133.09      9.24 o 
   6   5   9       87.27       82.44      9.33 o 
   7   5   9       75.04       75.69      9.49 o 
   8   5   9       91.89       81.81     11.00 o 
   9   5   9       21.63       12.03      5.91 o 
   1   6   9       59.14       60.90      5.58 o 
   2   6   9      304.16      303.47     11.79 o 
   3   6   9       44.02       39.22      5.72 o 
   4   6   9      234.25      223.57      8.28 o 
   5   6   9      325.99      321.71     11.90 o 
   6   6   9      106.20       95.68     14.04 o 
   7   6   9      172.35      181.88     12.96 o 
   8   6   9       20.17       19.84      6.03 o 
   9   6   9        6.36        5.31      5.81 o 
   1   7   9      243.13      204.28     14.32 o 
   2   7   9      234.19      221.54     10.05 o 
   3   7   9      333.79      306.14     13.07 o 
   4   7   9        2.25       -0.17      4.02 o 
   5   7   9       63.10       49.77      6.96 o 
   6   7   9       72.83       73.89      7.38 o 
   7   7   9        2.48        2.26      6.04 o 
   8   7   9       12.14       16.38      5.73 o 
   9   7   9       40.66       34.43      7.54 o 
   1   8   9       85.14       82.59     10.66 o 
   2   8   9      632.07      635.89     18.35 o 
   3   8   9      302.64      284.26     12.65 o 
   4   8   9      171.23      156.33      9.86 o 
   5   8   9       70.73       81.48      8.24 o 
   6   8   9        1.31       -2.62      4.63 o 
   7   8   9       39.40       44.75      8.21 o 
   8   8   9       25.72       23.13      7.36 o 
   1   9   9      926.95      919.18     35.37 o 
   2   9   9        8.10       -1.56      5.44 o 
   3   9   9      638.54      633.70     20.03 o 
   4   9   9       39.22       22.99     10.92 o 
   5   9   9       64.65       52.31      7.22 o 
   6   9   9       61.35       64.85      8.59 o 
   7   9   9       42.19       43.71     10.48 o 
   8   9   9       17.35       13.02      7.48 o 
   1  10   9      138.23      140.54     11.82 o 
   2  10   9      159.23      180.71     12.98 o 
   3  10   9      139.19       94.96     15.15 o 
   4  10   9      409.47      390.67     26.91 o 
   5  10   9      114.18      126.12     13.50 o 
   6  10   9       68.33       72.22      8.90 o 
   7  10   9       49.05       66.42     12.10 o 
   8  10   9        7.05        9.57      6.82 o 
   3  11   9      524.52      512.49     31.28 o 
   4  11   9       55.31       63.76     13.75 o 
   5  11   9       23.48       28.36     12.13 o 
   6  11   9       12.50       18.39      7.10 o 
   7  11   9       77.04       87.63     13.13 o 
   3  12   9      183.14      177.98     19.46 o 
   4  12   9       31.14       20.72     12.44 o 
   5  12   9      107.61      111.04     16.83 o 
   7  12   9       12.92       26.26      7.94 o 
   3  13   9       41.00       43.87     13.70 o 
   4  13   9      123.91      133.49     17.73 o 
   3  14   9        0.32        0.23     10.73 o 
   0   0  10     6715.12     6696.93    177.93 o 
   2   0  10      314.95      295.73     18.40 o 
   4   0  10      470.86      466.84     22.81 o 
   6   0  10      504.82      502.58     27.43 o 
   8   0  10        7.63        5.68      9.47 o 
  10   0  10        8.02       21.13     13.39 o 
   0   1  10     3730.16     3600.34     70.35 o 
   1   1  10     1870.35     1854.47     82.00 o 
   2   1  10     1518.33     1531.80     52.13 o 
   3   1  10      776.46      727.82     22.93 o 
   4   1  10      228.81      254.54     12.15 o 
   5   1  10       74.39       74.66      7.83 o 
   6   1  10       96.41       95.30      9.41 o 
   7   1  10       53.24       59.50      8.92 o 
   8   1  10       36.69       36.70      8.87 o 
   9   1  10       63.15       57.75     11.18 o 
  10   1  10       42.23       67.45     16.19 o 
   0   2  10     4007.07     4163.33     78.81 o 
   1   2  10     2352.20     2530.28     41.26 o 
   2   2  10     1455.87     1393.95     34.72 o 
   3   2  10      308.18      333.71     20.98 o 
   4   2  10      349.89      334.95     11.65 o 
   5   2  10      110.81      106.02     13.91 o 
   6   2  10       87.35       78.56      8.99 o 
   7   2  10      152.96      144.18     12.18 o 
   8   2  10       32.54       34.94     12.05 o 
   9   2  10       63.11       83.16     12.35 o 
  10   2  10       81.51       88.08     13.51 o 
   0   3  10     2971.83     3008.70     59.49 o 
   1   3  10      381.16      396.19     10.80 o 
   2   3  10      491.69      546.77     37.86 o 
   3   3  10      343.16      354.93     21.32 o 
   4   3  10      615.60      582.60     24.28 o 
   5   3  10       47.30       42.68      6.30 o 
   6   3  10      113.43      120.56     10.17 o 
   7   3  10      185.39      152.98     12.41 o 
   8   3  10      139.42      113.86     12.36 o 
   9   3  10       74.37       73.21     11.88 o 
   0   4  10     1183.76     1468.94     32.41 o 
   1   4  10      131.01      140.04      6.23 o 
   2   4  10       53.97       60.99      4.49 o 
   3   4  10      694.10      675.99     31.97 o 
   4   4  10       68.70       81.35      6.69 o 
   5   4  10       17.67       19.97      4.64 o 
   6   4  10      180.53      176.69     11.99 o 
   7   4  10      205.01      226.47     33.19 o 
   8   4  10       75.54       65.43     16.26 o 
   9   4  10       49.64       37.10     10.34 o 
   0   5  10      557.84      549.06     23.35 o 
   1   5  10      243.10      235.94      8.72 o 
   2   5  10      287.28      311.37      9.26 o 
   3   5  10      192.12      199.34      8.62 o 
   4   5  10      293.69      321.42     14.10 o 
   5   5  10        8.67        7.03      4.53 o 
   6   5  10      663.76      682.44     23.47 o 
   7   5  10       50.69       38.50      8.34 o 
   8   5  10        4.83       -1.07      6.69 o 
   9   5  10       33.75       29.87      7.20 o 
   0   6  10      670.75      678.86     27.20 o 
   1   6  10     1694.25     1757.40     42.31 o 
   2   6  10      148.10      149.09      7.73 o 
   3   6  10     1267.95     1267.67     32.48 o 
   4   6  10      189.14      180.95     10.78 o 
   5   6  10      236.31      241.27     13.09 o 
   6   6  10      122.48      110.92      8.53 o 
   7   6  10       17.14       17.88      9.94 o 
   8   6  10        1.93       18.28      7.69 o 
   9   6  10       62.59       70.60      9.11 o 
   0   7  10      223.14      206.75     14.27 o 
   1   7  10      239.75      220.97     10.51 o 
   2   7  10       72.58       68.29      6.65 o 
   3   7  10       95.75      102.27      8.45 o 
   4   7  10      261.00      286.26     21.62 o 
   5   7  10      183.60      189.24     11.67 o 
   6   7  10      108.73      119.26      8.79 o 
   7   7  10       58.01       44.79      8.44 o 
   8   7  10       18.45       17.87     12.66 o 
   9   7  10        3.95        1.90      5.81 o 
   0   8  10     1174.72     1150.66     40.77 o 
   1   8  10      349.06      354.29     13.87 o 
   2   8  10      434.18      440.98     15.67 o 
   3   8  10      104.95       97.41      8.59 o 
   4   8  10      298.98      293.74     23.04 o 
   5   8  10       78.62       83.42      8.59 o 
   6   8  10      215.58      225.23     16.64 o 
   7   8  10       22.53       16.72      6.87 o 
   8   8  10       31.35       51.09     12.64 o 
   0   9  10      155.29      165.26     14.43 o 
   1   9  10     1370.79     1365.28     33.58 o 
   2   9  10      198.20      195.78     13.55 o 
   3   9  10      176.47      186.21     18.76 o 
   4   9  10       86.04      115.01     16.00 o 
   5   9  10      193.02      199.37     21.70 o 
   6   9  10      113.71       97.83     11.34 o 
   7   9  10       18.95       34.37     10.84 o 
   8   9  10       21.17       18.73     10.53 o 
   3  10  10      229.99      246.23     22.09 o 
   4  10  10      485.08      475.36     30.14 o 
   5  10  10       25.08        6.04     11.74 o 
   6  10  10      194.82      205.29     13.56 o 
   7  10  10        7.76       12.31      9.16 o 
   8  10  10        5.00       14.92      9.65 o 
   3  11  10        3.49        5.37     11.20 o 
   4  11  10      174.06      194.73     21.03 o 
   5  11  10      198.45      154.37     19.02 o 
   6  11  10        0.41      -11.28     11.28 o 
   7  11  10       31.76       37.29     11.07 o 
   3  12  10       81.55       58.84     14.89 o 
   4  12  10       16.37       22.92     11.48 o 
   5  12  10        6.10        2.58     11.10 o 
   3  13  10       13.81       40.18     13.99 o 
   4  13  10       12.98       10.48     11.92 o 
   3  14  10       68.65       44.57     15.25 o 
   2   0  11      594.64      531.10     25.93 o 
   4   0  11      853.88      839.82     25.30 o 
   6   0  11      238.22      214.42     18.86 o 
   8   0  11       87.10       91.07     15.82 o 
   1   1  11      255.27      330.61     13.51 o 
   2   1  11      124.39      125.91      9.13 o 
   3   1  11      336.42      353.95     16.97 o 
   4   1  11      102.10       96.40      8.65 o 
   5   1  11       50.32       53.67      7.35 o 
   6   1  11       89.72      103.70      9.88 o 
   7   1  11       85.37       79.77     10.00 o 
   8   1  11        0.11       -9.17     15.32 o 
   9   1  11       31.86       34.49     12.00 o 
   1   2  11       24.64       12.52      6.92 o 
   2   2  11      823.96      807.91     28.39 o 
   3   2  11       71.22       57.16     11.17 o 
   4   2  11      768.52      712.79     22.82 o 
   5   2  11      247.07      246.00     10.88 o 
   6   2  11       24.11       22.43      6.83 o 
   7   2  11       88.08       91.07     10.64 o 
   8   2  11      149.14      178.43     14.41 o 
   9   2  11      121.35      131.29     18.32 o 
   1   3  11       33.22       30.95      3.83 o 
   2   3  11      305.28      341.96      9.32 o 
   3   3  11     2130.63     1904.19     66.65 o 
   4   3  11      212.47      211.77     12.05 o 
   5   3  11      245.46      248.27     11.13 o 
   6   3  11      130.87      134.18     10.99 o 
   7   3  11       29.76       34.07     11.78 o 
   8   3  11       17.35       21.92     22.17 o 
   9   3  11       15.69       -0.69      7.76 o 
   1   4  11      549.99      537.10     13.26 o 
   2   4  11      493.17      521.73     21.50 o 
   3   4  11     1216.38     1232.50     61.53 o 
   4   4  11       73.86       68.39      8.64 o 
   5   4  11      115.44      115.22      8.11 o 
   6   4  11      100.23      107.07     10.33 o 
   7   4  11      251.48      230.57     31.93 o 
   8   4  11       37.33       22.96     10.23 o 
   9   4  11       13.08       25.62     18.94 o 
   1   5  11      494.42      488.45     12.41 o 
   2   5  11     1012.15     1056.58     21.76 o 
   3   5  11      102.55      106.26     12.10 o 
   4   5  11      546.43      513.94     16.42 o 
   5   5  11      177.71      190.46     12.18 o 
   6   5  11      172.03      179.20     10.50 o 
   7   5  11        5.89        1.52      9.65 o 
   8   5  11      152.92      154.83     14.18 o 
   9   5  11       16.88       30.15      9.41 o 
   1   6  11       26.06       26.11      5.36 o 
   2   6  11      458.09      440.67     22.00 o 
   3   6  11     1896.41     1907.52     44.51 o 
   4   6  11      497.85      467.77     28.64 o 
   5   6  11       70.98       72.52      8.71 o 
   6   6  11       58.22       56.58      7.23 o 
   7   6  11      274.56      268.35     15.46 o 
   8   6  11       30.40       18.76      7.91 o 
   9   6  11       74.72       83.38      9.42 o 
   1   7  11      392.40      402.83     20.99 o 
   2   7  11      195.11      200.84     14.63 o 
   3   7  11       79.56       80.35     11.77 o 
   4   7  11       55.92       77.42     14.19 o 
   5   7  11      109.95       94.64      9.49 o 
   6   7  11       37.43       39.33      7.79 o 
   7   7  11       26.67       33.09      8.10 o 
   8   7  11       90.73       87.58     16.12 o 
   1   8  11      409.62      392.34     15.08 o 
   2   8  11      206.49      220.71     15.10 o 
   3   8  11      249.32      238.00     21.44 o 
   4   8  11      155.42      150.91     18.30 o 
   5   8  11       13.77       20.90     11.61 o 
   6   8  11       11.02        2.82      8.97 o 
   7   8  11       25.47        7.15      8.80 o 
   8   8  11       17.79       21.65     11.02 o 
   1   9  11      387.24      407.18     21.03 o 
   3   9  11      376.24      389.25     27.64 o 
   4   9  11      229.66      216.25     21.52 o 
   5   9  11      143.88      132.92     18.48 o 
   6   9  11        3.72       -2.43      6.79 o 
   7   9  11      165.97      225.36     19.84 o 
   8   9  11       41.40       40.18     12.85 o 
   3  10  11      112.11      127.19     18.27 o 
   4  10  11      369.72      319.44     26.06 o 
   5  10  11        9.70       -2.63     10.58 o 
   6  10  11      116.70      110.45     18.45 o 
   7  10  11        7.48       -0.85      8.95 o 
   3  11  11        4.76       10.45     12.13 o 
   4  11  11      123.97      147.43     19.82 o 
   5  11  11       19.27       12.59     12.41 o 
   6  11  11       11.93        1.60     13.16 o 
   3  12  11      179.11      175.94     21.11 o 
   4  12  11       32.61       25.99     13.78 o 
   5  12  11      143.22      126.55     19.56 o 
   3  13  11       77.85       56.46     16.00 o 
   4  13  11      325.76      332.53     27.77 o 
   3  14  11      147.30      156.15     22.17 o 
   0   0  12     6180.26     5796.71    160.07 o 
   4   0  12      542.07      515.82     29.11 o 
   6   0  12      195.25      207.06     18.63 o 
   8   0  12      211.98      199.16     21.39 o 
   0   1  12     1150.62     1181.57     43.09 o 
   1   1  12      501.90      529.94     25.57 o 
   2   1  12      253.17      240.97     12.36 o 
   3   1  12      908.77      878.71     49.65 o 
   4   1  12       30.91       35.66     11.12 o 
   5   1  12      635.83      626.82     21.26 o 
   6   1  12      191.32      197.80     21.82 o 
   7   1  12       29.08       35.45     23.69 o 
   8   1  12       98.22       82.01     11.73 o 
   9   1  12       11.30       18.92      9.45 o 
   0   2  12     3388.45     3248.80     93.96 o 
   1   2  12      953.82      960.58     18.40 o 
   2   2  12      105.31      105.96      9.20 o 
   3   2  12       59.60       56.43     12.10 o 
   4   2  12      942.12      794.21     38.84 o 
   5   2  12      606.04      601.33     17.77 o 
   6   2  12      159.75      155.14     11.66 o 
   7   2  12      415.79      432.69     19.89 o 
   8   2  12       29.74       40.79      9.79 o 
   9   2  12       93.10       80.36     16.45 o 
   0   3  12     3119.60     2932.18     60.67 o 
   1   3  12      165.75      169.21      6.89 o 
   2   3  12      323.18      327.93      9.68 o 
   3   3  12       78.18       77.88     13.11 o 
   4   3  12      189.16      180.02     18.63 o 
   5   3  12      432.48      436.72     18.57 o 
   6   3  12      435.24      451.76     19.18 o 
   7   3  12      159.51      148.71     21.08 o 
   8   3  12       56.93       55.00     10.43 o 
   9   3  12        9.66       -3.93     21.38 o 
   0   4  12       70.86       67.18      6.56 o 
   1   4  12      461.87      471.55     12.82 o 
   2   4  12      258.62      295.15     12.70 o 
   3   4  12      703.00      702.28     20.86 o 
   4   4  12       82.76       63.56     13.13 o 
   5   4  12      725.90      690.27     24.14 o 
   6   4  12      150.08      141.19     11.56 o 
   7   4  12      256.03      255.15     26.51 o 
   8   4  12        3.35       -9.50      9.50 o 
   9   4  12        3.64        9.77     18.37 o 
   0   5  12     1154.27     1123.43     39.84 o 
   1   5  12      971.75      961.68     24.70 o 
   2   5  12     1145.76     1159.36     24.06 o 
   3   5  12      181.54      183.87      9.89 o 
   4   5  12      744.12      735.46     21.42 o 
   5   5  12       80.97       65.47      8.80 o 
   6   5  12       93.13       95.93     10.55 o 
   7   5  12      126.64      119.75     16.58 o 
   8   5  12        5.58       -5.78      6.66 o 
   9   5  12       10.49        0.72      8.09 o 
   0   6  12      711.03      719.84     29.55 o 
   1   6  12      692.76      703.33     23.30 o 
   2   6  12      240.70      225.62     12.75 o 
   3   6  12      380.38      378.18     11.34 o 
   4   6  12        6.43       10.59      3.56 o 
   5   6  12      300.36      275.34     24.23 o 
   6   6  12      128.27      128.76     11.61 o 
   7   6  12       93.66      112.46     11.52 o 
   8   6  12       17.04        9.37      7.83 o 
   9   6  12        4.67        4.20      6.16 o 
   0   7  12     1102.32     1067.02     38.99 o 
   1   7  12      450.84      466.38     30.64 o 
   2   7  12      131.31      119.17     12.48 o 
   3   7  12       24.48       21.24      6.63 o 
   4   7  12       92.40       43.04     13.19 o 
   5   7  12      389.61      362.41     27.15 o 
   6   7  12       54.43       49.95      8.76 o 
   7   7  12       40.46       48.15     11.66 o 
   8   7  12       53.43       54.84     13.25 o 
   0   8  12      637.91      678.32     28.88 o 
   1   8  12      144.49      152.44     10.07 o 
   3   8  12      210.09      193.00     19.84 o 
   4   8  12       96.85       84.82     16.00 o 
   5   8  12       15.24       14.84     11.82 o 
   6   8  12      115.46      112.91     11.22 o 
   7   8  12       13.42       30.24     10.68 o 
   8   8  12       63.57       76.07     15.15 o 
   3   9  12      175.76      193.72     21.26 o 
   4   9  12      140.02      112.74     17.81 o 
   5   9  12      105.38      111.38     18.06 o 
   6   9  12       39.50       27.15     13.75 o 
   7   9  12       46.09       64.05     13.19 o 
   8   9  12        2.63        0.52     10.76 o 
   3  10  12      115.39      102.01     18.17 o 
   4  10  12       19.73       26.06     13.03 o 
   5  10  12      123.63       97.11     18.22 o 
   6  10  12       87.57      105.26     19.43 o 
   3  11  12      105.43      109.00     18.71 o 
   4  11  12       15.65        5.52     11.72 o 
   5  11  12       82.11       74.19     17.37 o 
   6  11  12       55.97       51.25     17.52 o 
   3  12  12       13.78       21.99     13.32 o 
   4  12  12       13.67      -11.59     12.08 o 
   5  12  12       73.73       94.83     18.94 o 
   3  13  12       95.25      104.54     19.38 o 
   4  13  12        0.07       -9.24     12.21 o 
   3  14  12       18.89       33.86     16.08 o 
   2   0  13     3150.52     2958.60     92.43 o 
   4   0  13     1573.52     1467.42     57.42 o 
   6   0  13      448.16      455.90     27.95 o 
   8   0  13      111.49      155.68     20.10 o 
   1   1  13     1542.53     1456.16     29.68 o 
   2   1  13      918.12      957.85     28.62 o 
   3   1  13     1300.96     1228.36     67.73 o 
   4   1  13       80.54       51.35     12.49 o 
   6   1  13      221.10      214.74     21.21 o 
   7   1  13       65.33       73.68     10.37 o 
   8   1  13      220.72      228.73     16.31 o 
   9   1  13      212.71      228.66     17.87 o 
   1   2  13       17.92       17.57      7.33 o 
   2   2  13      601.07      609.60     21.09 o 
   3   2  13      207.57      190.65     12.55 o 
   4   2  13       92.60       91.53     15.43 o 
   5   2  13      477.24      451.15     29.86 o 
   6   2  13      131.78      120.05     10.94 o 
   7   2  13       97.57       80.34     10.90 o 
   8   2  13       58.15       55.06     14.76 o 
   9   2  13       72.69       90.21     13.05 o 
   1   3  13       94.39      100.09      6.72 o 
   2   3  13     1014.25      938.13     21.98 o 
   3   3  13      170.48      164.53     17.62 o 
   4   3  13      295.50      290.46     23.74 o 
   5   3  13      193.73      215.91     21.83 o 
   6   3  13      146.76      158.16     16.28 o 
   7   3  13        3.35        3.42      7.87 o 
   8   3  13       48.34       45.82     16.32 o 
   9   3  13       80.60       59.25     22.02 o 
   1   4  13      471.09      437.78     20.11 o 
   2   4  13      282.43      299.58     15.79 o 
   3   4  13     1267.61     1239.78     32.28 o 
   4   4  13       22.17       17.81     10.97 o 
   5   4  13       98.12       92.10     15.77 o 
   6   4  13       68.19       77.66     10.10 o 
   7   4  13       49.79       46.19      9.12 o 
   8   4  13        2.63       14.26      8.35 o 
   9   4  13       92.64       97.12     13.55 o 
   1   5  13       16.22       14.80      4.74 o 
   2   5  13      845.58      876.00     20.67 o 
   3   5  13      619.20      621.32     21.87 o 
   4   5  13       78.57       87.63      7.82 o 
   5   5  13       42.05       23.30     12.57 o 
   6   5  13       94.63       91.00     10.84 o 
   7   5  13       59.41       48.67     12.57 o 
   8   5  13       27.03       32.83      9.31 o 
   9   5  13        9.82       -0.91      8.52 o 
   1   6  13      389.26      423.64     22.86 o 
   2   6  13      314.39      330.54     19.07 o 
   3   6  13      432.11      438.57     12.86 o 
   4   6  13      125.17      127.35      7.67 o 
   5   6  13       28.53       27.10     12.83 o 
   6   6  13      199.01      183.51     13.71 o 
   7   6  13      104.23      110.52     15.43 o 
   8   6  13       24.11       37.80     13.24 o 
   1   7  13       80.71       96.05     11.53 o 
   2   7  13      169.84      158.37     22.06 o 
   3   7  13      357.03      386.90     27.87 o 
   4   7  13      172.78      169.05     20.08 o 
   5   7  13       42.56       27.82     13.44 o 
   6   7  13       42.07       27.25     14.19 o 
   7   7  13       15.12       25.24     11.10 o 
   8   7  13       57.78       64.31     14.58 o 
   2   8  13      615.01      616.90     34.91 o 
   3   8  13       36.59       24.72     12.03 o 
   4   8  13       97.57       73.36     16.13 o 
   5   8  13       52.87       58.24     15.69 o 
   6   8  13       25.27        4.18     12.33 o 
   7   8  13       26.87       22.84     10.55 o 
   8   8  13       82.02      101.41     16.77 o 
   3   9  13      355.63      324.45     27.20 o 
   4   9  13      151.95      148.56     19.97 o 
   5   9  13       64.37       66.58     16.31 o 
   6   9  13       26.37       12.85     13.26 o 
   7   9  13       55.75       54.17     16.67 o 
   3  10  13       36.12       20.82     13.26 o 
   4  10  13       13.72       20.44     12.90 o 
   5  10  13       19.74       22.12     13.68 o 
   6  10  13       25.65       31.95     15.41 o 
   7  10  13        2.62        0.46     13.73 o 
   3  11  13       95.84       90.68     17.83 o 
   4  11  13        0.56        6.27     11.92 o 
   5  11  13        4.59       18.01     14.35 o 
   6  11  13        8.50        5.57     13.91 o 
   3  12  13       22.93        7.43     12.93 o 
   4  12  13       18.70        2.50     13.75 o 
   5  12  13        5.73       19.15     14.35 o 
   3  13  13       51.41       55.79     16.90 o 
   4  13  13       64.03       77.57     19.22 o 
   3  14  13       35.01       42.71     17.37 o 
   0   0  14     2955.60     3046.90     93.52 o 
   2   0  14      116.54      101.23     13.78 o 
   4   0  14     1188.00     1143.12     49.52 o 
   8   0  14       32.24       27.95     13.68 o 
   0   1  14      686.75      627.39     21.14 o 
   1   1  14      922.42      889.40     21.48 o 
   2   1  14      272.48      256.21     21.60 o 
   3   1  14      137.48      139.68     13.61 o 
   4   1  14     1003.46     1035.84     67.03 o 
   5   1  14      313.10      312.48     26.24 o 
   7   1  14       96.23       81.33     10.79 o 
   8   1  14        6.33       -0.68      8.37 o 
   9   1  14      104.23      108.49     14.33 o 
   0   2  14      322.30      301.71     19.72 o 
   1   2  14      252.22      215.94      9.82 o 
   2   2  14      214.29      221.47     13.27 o 
   3   2  14       20.53       18.64      7.02 o 
   4   2  14      129.37      146.78     18.76 o 
   5   2  14      408.22      383.08     28.77 o 
   7   2  14       72.11       92.62     11.33 o 
   8   2  14       17.72       18.90      8.90 o 
   9   2  14       29.13       19.37      9.85 o 
   0   3  14      322.52      351.36     20.67 o 
   1   3  14      151.70      151.64      8.35 o 
   2   3  14       75.60       89.05      7.09 o 
   3   3  14      103.96      141.08     17.16 o 
   4   3  14       21.28        1.96      9.37 o 
   5   3  14      135.08       87.82     17.26 o 
   7   3  14       32.55       13.34     10.35 o 
   8   3  14       24.93       22.28      9.23 o 
   9   3  14        8.74       -3.36      8.62 o 
   0   4  14     1098.19     1120.13     41.39 o 
   1   4  14      766.42      753.46     19.52 o 
   2   4  14       77.04      100.41     13.15 o 
   3   4  14       43.63       40.14     16.52 o 
   4   4  14      204.01      153.03     18.97 o 
   5   4  14       83.22       65.42     15.97 o 
   6   4  14       68.82       87.87     17.21 o 
   7   4  14       20.26       26.40     11.74 o 
   8   4  14        8.85        3.45      7.48 o 
   9   4  14        8.32        9.71      9.64 o 
   0   5  14     1362.55     1399.65     49.21 o 
   1   5  14      376.77      403.08     15.25 o 
   2   5  14      718.60      695.20     18.11 o 
   3   5  14      242.79      250.20     12.66 o 
   4   5  14      836.30      833.41     24.82 o 
   5   5  14       62.61       53.42     15.87 o 
   6   5  14      398.60      364.45     29.47 o 
   7   5  14       28.80       20.93     10.84 o 
   8   5  14       94.59       96.85     16.59 o 
   1   6  14      650.62      692.10     30.22 o 
   2   6  14       50.33       37.60      5.40 o 
   3   6  14       17.84       21.01      5.43 o 
   4   6  14      291.06      261.83     11.95 o 
   5   6  14      404.23      352.04     28.80 o 
   6   6  14       17.14        5.81     12.52 o 
   7   6  14       29.38       22.86     10.94 o 
   8   6  14        2.16        6.37     11.64 o 
   0   7  14     2337.36     2499.37     76.41 o 
   2   7  14      230.33      215.55     22.22 o 
   3   7  14      641.21      613.93     36.49 o 
   4   7  14      119.46      110.70     17.50 o 
   5   7  14       63.81       88.02     17.60 o 
   6   7  14      176.44      140.07     21.52 o 
   8   7  14        2.22       -6.48      9.96 o 
   2   8  14       33.94       45.18     14.06 o 
   3   8  14      162.36      161.52     20.26 o 
   4   8  14      193.14      204.33     22.76 o 
   5   8  14       66.65       49.93     15.61 o 
   6   8  14       70.89       64.46     17.57 o 
   2   9  14       51.46       66.42     16.18 o 
   3   9  14      100.47       94.68     17.57 o 
   4   9  14       31.05       39.92     15.25 o 
   5   9  14      133.19      140.95     21.01 o 
   6   9  14       18.91        8.26     13.88 o 
   7   9  14       13.82       17.26     15.59 o 
   3  10  14        9.77        8.70     13.08 o 
   4  10  14       66.94       98.55     18.30 o 
   5  10  14        0.68        9.57     13.32 o 
   6  10  14       76.72       83.43     19.30 o 
   7  10  14        1.22       19.12     17.29 o 
   3  11  14       66.56       73.16     17.86 o 
   4  11  14        3.39       -1.65     12.64 o 
   5  11  14       85.43      101.00     20.33 o 
   6  11  14       32.31       54.17     17.73 o 
   3  12  14       20.52        5.50     14.79 o 
   4  12  14       33.41       47.74     16.85 o 
   5  12  14       39.05       19.10     15.23 o 
   3  13  14       41.20       26.99     16.21 o 
   4  13  14      135.11      162.47     23.74 o 
   3  14  14       14.79        8.00     15.74 o 
   2   0  15      188.76      190.62     17.75 o 
   4   0  15      684.92      703.63     38.24 o 
   8   0  15      309.66      340.60     28.85 o 
   1   1  15      434.44      442.87     14.49 o 
   2   1  15      344.82      321.80     24.32 o 
   3   1  15      619.16      597.32     23.05 o 
   4   1  15      739.50      758.13     45.00 o 
   5   1  15      290.53      244.58     23.87 o 
   8   1  15        3.79        4.81      8.04 o 
   9   1  15        5.19        4.46      9.23 o 
   1   2  15       25.51       23.33      4.92 o 
   2   2  15      643.16      643.07     18.34 o 
   3   2  15     1256.08     1232.72     36.52 o 
   4   2  15       91.82       86.63     15.87 o 
   5   2  15       95.93      106.94     18.40 o 
   8   2  15        7.54       -7.97     10.24 o 
   9   2  15        7.47       -7.94      7.94 o 
   1   3  15       54.00       49.03      6.14 o 
   2   3  15      213.52      209.57     10.53 o 
   3   3  15      537.06      497.60     30.27 o 
   4   3  15      163.37      126.96     18.68 o 
   5   3  15       79.42       60.82     16.03 o 
   8   3  15       21.71       11.02     11.51 o 
   1   4  15      253.97      255.78     11.30 o 
   2   4  15       10.87        9.46      5.70 o 
   3   4  15      657.57      656.71     56.13 o 
   4   4  15       32.57       22.66     12.59 o 
   5   4  15       52.19       18.76     12.77 o 
   6   4  15        5.21       -2.17     12.13 o 
   8   4  15       11.71        9.50     10.48 o 
   1   5  15      226.17      216.79     16.49 o 
   2   5  15      393.16      416.49     17.19 o 
   3   5  15       31.01       29.23      6.79 o 
   4   5  15      579.50      603.96     21.03 o 
   5   5  15       84.48       96.28     10.40 o 
   6   5  15      120.25      135.58     20.62 o 
   8   5  15      148.50      143.81     19.48 o 
   1   6  15      891.26      868.17     34.22 o 
   2   6  15       17.30       13.86      6.15 o 
   3   6  15     1060.78     1024.33     51.02 o 
   4   6  15      243.23      238.55     12.21 o 
   5   6  15      135.52      114.91     19.95 o 
   6   6  15      140.16      135.32     22.06 o 
   2   7  15      836.50      830.67     43.92 o 
   3   7  15      340.60      321.35     27.25 o 
   4   7  15      999.38     1055.56     50.84 o 
   5   7  15       95.77       88.36     18.79 o 
   6   7  15       18.99       27.20     14.97 o 
   2   8  15      337.93      273.74     25.52 o 
   3   8  15      216.88      218.52     24.08 o 
   4   8  15       95.49       70.73     18.24 o 
   5   8  15       33.98       51.69     16.83 o 
   6   8  15      140.82      166.91     23.48 o 
   7   8  15       14.99        0.70     13.99 o 
   2   9  15       18.49        3.82     12.28 o 
   3   9  15      215.96      214.85     24.80 o 
   4   9  15        4.39       -8.36     11.69 o 
   5   9  15        8.34       -1.26     13.11 o 
   6   9  15        8.56        6.12     15.46 o 
   7   9  15      139.12      180.09     26.42 o 
   2  10  15      328.54      329.20     28.49 o 
   3  10  15      137.52      142.55     21.62 o 
   4  10  15      131.10      112.33     20.33 o 
   5  10  15        2.46       15.30     15.28 o 
   6  10  15       42.93       49.00     18.42 o 
   2  11  15       66.05       74.29     18.76 o 
   3  11  15       95.86       98.24     20.10 o 
   4  11  15        7.29        0.52     13.08 o 
   5  11  15       25.02       10.04     15.92 o 
   6  11  15        5.10       -2.99     15.74 o 
   2  12  15       45.54       47.97     16.83 o 
   3  12  15      102.08       97.54     20.72 o 
   4  12  15       98.95      126.50     21.96 o 
   5  12  15        8.91       -0.28     14.63 o 
   2  13  15        5.98       -0.65     13.78 o 
   3  13  15        4.43      -11.77     13.83 o 
   4  13  15       44.79       36.93     18.35 o 
   2  14  15       44.09       66.65     20.90 o 
   0   0  16      131.45      128.48     15.10 o 
   2   0  16      245.76      235.45     20.98 o 
   4   0  16     2830.78     2738.35     93.91 o 
   0   1  16      518.13      535.85     22.71 o 
   1   1  16      641.64      625.26     18.48 o 
   2   1  16      275.07      269.29     15.50 o 
   3   1  16      412.58      378.04     18.91 o 
   4   1  16      398.69      391.21     24.12 o 
   5   1  16      318.48      304.55     26.32 o 
   0   2  16     1762.57     1769.37     44.45 o 
   1   2  16      437.13      416.17     14.69 o 
   2   2  16      450.51      455.57     15.63 o 
   3   2  16      302.31      289.23     16.87 o 
   4   2  16      481.99      457.79     32.00 o 
   5   2  16       59.79       49.68     15.64 o 
   0   3  16      682.64      676.48     32.33 o 
   1   3  16      663.85      625.47     18.36 o 
   2   3  16       85.17       87.29      7.81 o 
   3   3  16      215.93      196.81     13.03 o 
   4   3  16      335.20      329.40     27.71 o 
   5   3  16       94.69       94.27     17.75 o 
   6   3  16      323.47      357.56     30.73 o 
   0   4  16      307.92      291.24     20.28 o 
   1   4  16      669.53      657.64     18.97 o 
   2   4  16        1.81        0.83      4.81 o 
   3   4  16      131.80      150.78     11.51 o 
   4   4  16       24.33       26.56     12.05 o 
   5   4  16       76.48       81.00     18.48 o 
   6   4  16       26.56       20.44     14.94 o 
   0   5  16      779.72      765.85     34.17 o 
   1   5  16       22.31       27.18      7.35 o 
   2   5  16      232.97      232.41     13.68 o 
   3   5  16       35.63       36.50      7.46 o 
   4   5  16      357.44      370.45     16.74 o 
   5   5  16       63.79       73.26     17.55 o 
   6   5  16        9.69       18.89     14.63 o 
   1   6  16      590.09      584.75     27.46 o 
   2   6  16      279.86      259.72     25.30 o 
   3   6  16      433.03      396.37     17.07 o 
   4   6  16       74.82       75.89     17.11 o 
   5   6  16       27.65       16.03     13.39 o 
   6   6  16      147.94      139.32     22.06 o 
   2   7  16       53.35       73.98     16.93 o 
   3   7  16      113.40       87.35     17.52 o 
   4   7  16       98.76       99.89     18.94 o 
   5   7  16       84.02       79.79     19.07 o 
   6   7  16       73.76       51.51     18.40 o 
   7   7  16      166.42      167.11     24.82 o 
   2   8  16       54.97       55.92     15.72 o 
   3   8  16       45.05       43.38     16.18 o 
   4   8  16      209.03      185.05     23.90 o 
   5   8  16       60.09       60.38     17.88 o 
   6   8  16       98.41      114.06     22.19 o 
   7   8  16        0.14       -0.39     15.23 o 
   2   9  16      209.82      213.62     24.88 o 
   3   9  16       11.55        1.55     13.08 o 
   4   9  16       46.17       13.60     14.17 o 
   5   9  16       34.28       20.36     16.21 o 
   6   9  16       45.28       40.15     17.96 o 
   2  10  16       28.74        3.15     12.41 o 
   3  10  16       71.82       48.26     16.39 o 
   4  10  16      100.79      147.74     23.33 o 
   5  10  16       28.80       43.64     17.65 o 
   6  10  16       68.67      122.78     22.89 o 
   2  11  16      109.70      108.12     21.57 o 
   3  11  16       36.08       62.84     19.33 o 
   4  11  16        2.57       27.46     16.13 o 
   5  11  16       60.70       54.37     20.02 o 
   2  12  16       10.09       18.30     16.23 o 
   3  12  16        7.15      -10.73     13.83 o 
   4  12  16       11.96       -1.47     15.64 o 
   2  13  16       36.75       35.20     18.14 o 
   3  13  16       46.13       69.31     20.59 o 
   2   0  17     1089.71     1071.23     47.04 o 
   4   0  17      841.44      832.04     43.82 o 
   1   1  17      877.09      859.98     22.96 o 
   2   1  17       83.20       75.07     11.07 o 
   3   1  17      845.62      866.54     30.44 o 
   4   1  17       28.45       17.77     16.21 o 
   5   1  17       23.42       25.06     12.75 o 
   1   2  17       98.93       98.82      8.85 o 
   2   2  17      105.91      124.31      9.18 o 
   3   2  17      980.80      954.15     32.37 o 
   4   2  17       28.01       25.78     13.52 o 
   5   2  17      341.68      322.15     28.26 o 
   1   3  17       45.48       42.46      6.49 o 
   2   3  17      535.11      505.26     17.21 o 
   3   3  17        2.40        9.44      6.84 o 
   4   3  17      245.89      217.69     23.95 o 
   5   3  17       13.95        0.46     12.88 o 
   6   3  17       51.80       53.03     16.62 o 
   1   4  17      833.83      780.69     21.61 o 
   2   4  17      211.37      192.01     10.94 o 
   3   4  17     1041.64      968.13     43.35 o 
   4   4  17       39.43       32.36      7.78 o 
   5   4  17       35.73       13.63     12.31 o 
   6   4  17       15.93       17.06     14.50 o 
   1   5  17      126.18      104.84      8.60 o 
   2   5  17      954.77      929.61     37.37 o 
   3   5  17      315.19      330.75     16.41 o 
   4   5  17      151.18      175.10     12.58 o 
   5   5  17       27.59       32.15     15.90 o 
   6   5  17       62.46       57.78     18.86 o 
   1   6  17       85.49       85.11     12.36 o 
   2   6  17      249.78      245.44     14.57 o 
   3   6  17      180.96      166.44     11.98 o 
   4   6  17       45.70       33.88     15.43 o 
   5   6  17       80.75      100.10     19.48 o 
   6   6  17       10.36       14.27     15.72 o 
   2   7  17        9.40        4.90     12.39 o 
   3   7  17      193.70      183.86     23.79 o 
   4   7  17       26.87        6.45     13.26 o 
   5   7  17      107.74      117.10     21.93 o 
   6   7  17       42.52       26.14     17.39 o 
   7   7  17       51.88       60.69     19.66 o 
   2   8  17       79.52       93.91     18.55 o 
   3   8  17       17.34        9.88     12.67 o 
   4   8  17       41.39       46.99     15.64 o 
   5   8  17       53.97       44.15     17.81 o 
   6   8  17       10.21       -1.29     14.89 o 
   2   9  17       98.55       87.20     19.87 o 
   3   9  17        9.51       17.70     13.91 o 
   4   9  17        5.80       -0.10     13.39 o 
   5   9  17        8.20       17.62     16.21 o 
   6   9  17       10.68       12.31     16.80 o 
   2  10  17      101.39       91.02     20.41 o 
   3  10  17       38.72       30.71     17.50 o 
   4  10  17       27.45        8.77     16.23 o 
   5  10  17        3.17        1.94     15.43 o 
   2  11  17        9.69       -3.64     13.88 o 
   3  11  17       82.87       85.21     21.50 o 
   4  11  17       30.11       25.01     17.70 o 
   5  11  17        0.29       -2.32     15.61 o 
   2  12  17      157.48      184.53     26.73 o 
   3  12  17       17.26       21.19     16.36 o 
   4  12  17       17.51        6.97     16.33 o 
   2  13  17       48.37       72.62     21.42 o 
   0   0  18      944.29      847.91     41.16 o 
   2   0  18       71.88       65.93     15.23 o 
   4   0  18      135.98      131.68     20.67 o 
   0   1  18      505.94      522.93     21.38 o 
   1   1  18       67.10       85.17      9.83 o 
   2   1  18      134.30      126.11      9.80 o 
   3   1  18     1045.81     1101.81     36.04 o 
   4   1  18        4.97       -6.22      6.95 o 
   5   1  18      105.48      108.10     20.18 o 
   0   2  18      414.76      416.38     33.48 o 
   1   2  18      302.53      299.84     13.48 o 
   2   2  18       62.07       69.83      8.02 o 
   3   2  18       15.34        3.19      7.99 o 
   4   2  18       77.13       75.33     17.55 o 
   5   2  18      122.48      156.56     22.63 o 
   0   3  18      568.00      560.51     22.52 o 
   1   3  18      191.01      183.61     10.80 o 
   2   3  18      630.31      579.14     18.97 o 
   3   3  18      110.18       96.77     12.68 o 
   4   3  18       17.77       24.08     14.35 o 
   5   3  18       74.87       64.85     17.42 o 
   6   3  18       65.02       67.87     19.10 o 
   0   4  18      145.07      170.52     17.32 o 
   1   4  18     1216.24     1157.75     37.30 o 
   2   4  18       54.11       72.73      8.05 o 
   3   4  18      130.94      135.10     11.85 o 
   4   4  18      124.55      133.13     12.26 o 
   5   4  18       97.01       96.43     19.69 o 
   6   4  18       26.77       32.41     17.16 o 
   0   5  18     1180.60     1100.10     46.42 o 
   1   5  18      163.13      165.94     10.58 o 
   2   5  18      537.41      497.34     21.39 o 
   3   5  18       65.83       81.29     21.42 o 
   4   5  18      192.53      201.32     14.16 o 
   5   5  18       57.62       71.35     19.22 o 
   6   5  18       73.35       80.72     20.77 o 
   1   6  18      699.81      662.65     37.03 o 
   2   6  18       19.22       16.67      7.17 o 
   3   6  18       40.90       59.99     10.01 o 
   4   6  18       76.92      101.05     19.82 o 
   5   6  18      240.33      258.98     28.44 o 
   6   6  18       18.67       -2.97     15.48 o 
   2   7  18       53.13       86.86     19.48 o 
   3   7  18      123.71      146.52     22.50 o 
   4   7  18        6.60      -11.46     11.46 o 
   5   7  18       19.39       34.01     17.37 o 
   6   7  18      106.34      139.97     25.01 o 
   7   7  18        2.32       18.17     18.17 o 
   2   8  18      283.83      243.52     26.99 o 
   3   8  18       96.08       65.80     19.56 o 
   4   8  18       66.62       86.50     20.10 o 
   5   8  18       60.12       40.13     18.66 o 
   6   8  18       47.58       45.68     20.10 o 
   2   9  18       69.22       47.56     18.12 o 
   3   9  18       87.68       78.63     19.79 o 
   4   9  18       33.42       27.71     16.49 o 
   5   9  18       28.61        5.88     15.95 o 
   6   9  18       13.39       -2.61     15.79 o 
   2  10  18        9.70        9.73     14.48 o 
   3  10  18       69.40       87.38     21.29 o 
   4  10  18       19.13       -0.98     16.33 o 
   5  10  18        0.11        3.54     15.28 o 
   2  11  18      102.43       84.10     22.68 o 
   3  11  18       23.42       28.10     18.27 o 
   4  11  18       11.88       19.20     18.06 o 
   2  12  18       11.53      -10.63     15.53 o 
   3  12  18        0.06       13.08     17.70 o 
   2   0  19      508.83      471.23     31.59 o 
   4   0  19       14.85       26.99     14.73 o 
   1   1  19       17.96       21.72      5.55 o 
   2   1  19      141.60      156.36     10.86 o 
   3   1  19      566.72      601.61     27.70 o 
   4   1  19       53.15       75.57     12.49 o 
   5   1  19       24.16       16.64     15.04 o 
   1   2  19      182.44      172.42     11.12 o 
   2   2  19      127.86      111.92     11.89 o 
   3   2  19      367.45      353.74     15.80 o 
   4   2  19        9.54        6.99     12.23 o 
   5   2  19       61.54       38.35     16.72 o 
   1   3  19       14.71       22.25      6.26 o 
   2   3  19       45.13       47.18      7.67 o 
   3   3  19      133.72      124.22     10.30 o 
   4   3  19       40.66       25.74      9.01 o 
   5   3  19       68.84       77.54     19.12 o 
   6   3  19       36.18       38.76     16.90 o 
   1   4  19      296.29      287.04     13.81 o 
   2   4  19      245.25      247.85     14.08 o 
   3   4  19      301.66      326.89     17.84 o 
   4   4  19      140.98      150.39     16.95 o 
   5   4  19       22.19        2.40     13.39 o 
   6   4  19        0.45        5.57     16.05 o 
   1   5  19       14.14        3.29      5.80 o 
   2   5  19      226.68      235.54     15.78 o 
   3   5  19       66.33       75.94     10.31 o 
   4   5  19      104.72      100.38     20.31 o 
   5   5  19       35.32       23.28     15.72 o 
   6   5  19       35.85       49.52     19.20 o 
   1   6  19       83.00       86.79     29.07 o 
   2   6  19       38.35       13.74      7.84 o 
   3   6  19      228.75      298.64     28.46 o 
   4   6  19       13.42       18.53     14.04 o 
   5   6  19       29.49       14.63     15.84 o 
   6   6  19       12.08       22.50     17.60 o 
   1   7  19       48.52       50.76     16.08 o 
   2   7  19      165.79      192.69     25.37 o 
   3   7  19       61.41       39.25     16.98 o 
   4   7  19       47.44       53.78     17.99 o 
   5   7  19       18.07       15.35     14.92 o 
   6   7  19       82.59       94.68     24.00 o 
   1   8  19       41.46       42.04     16.41 o 
   2   8  19       62.74       31.02     16.83 o 
   3   8  19      103.11      102.01     21.26 o 
   4   8  19       83.84      112.61     22.73 o 
   5   8  19       27.16       21.75     17.75 o 
   6   8  19       35.46       20.41     20.21 o 
   2   9  19       64.09       64.80     19.69 o 
   3   9  19       31.56       13.83     15.61 o 
   4   9  19       49.45       42.17     17.01 o 
   5   9  19       15.25       -2.32     15.79 o 
   2  10  19       61.21       49.39     19.72 o 
   3  10  19       90.07       91.58     22.24 o 
   4  10  19       35.67       31.84     19.17 o 
   2  11  19       10.85        5.03     16.52 o 
   3  11  19       84.98       60.33     20.90 o 
   4  11  19       33.84        9.16     18.32 o 
   2  12  19       37.55        8.72     17.26 o 
   0   0  20      403.63      350.38     26.01 o 
   2   0  20      265.33      244.83     19.33 o 
   4   0  20      486.53      518.89     36.67 o 
   0   1  20       15.62       13.37      7.86 o 
   1   1  20      388.74      361.34     13.46 o 
   2   1  20       32.05       20.67      7.27 o 
   3   1  20      141.24      153.13     25.70 o 
   4   1  20       75.79       74.54     13.06 o 
   5   1  20       34.03       36.02     16.21 o 
   0   2  20      468.21      441.97     21.43 o 
   1   2  20        6.98        1.98      5.86 o 
   2   2  20      404.80      405.78     16.62 o 
   3   2  20       31.00       33.03      7.94 o 
   4   2  20       52.85       57.98     16.98 o 
   5   2  20       78.61       70.91     20.36 o 
   0   3  20       50.88       42.65      9.51 o 
   1   3  20      165.70      144.59     10.84 o 
   2   3  20      296.37      274.24     14.02 o 
   3   3  20       24.57       29.21     12.33 o 
   4   3  20      220.35      218.02     19.26 o 
   5   3  20       64.64       60.18     19.72 o 
   6   3  20       20.28       13.99     15.84 o 
   0   4  20        9.78       31.16      9.13 o 
   1   4  20      590.53      559.02     19.43 o 
   2   4  20       25.92       45.17      7.82 o 
   3   4  20      144.79      135.58     13.16 o 
   4   4  20       49.67       57.17     10.51 o 
   5   4  20       31.53       48.10     19.15 o 
   6   4  20       21.71       32.54     18.06 o 
   0   5  20      814.73      794.75     39.38 o 
   1   5  20       68.62       65.19      8.51 o 
   2   5  20       81.23       92.41     22.64 o 
   3   5  20      138.86      127.41     12.67 o 
   4   5  20       15.45       31.40     15.56 o 
   5   5  20       24.30       15.30     15.82 o 
   6   5  20      181.24      179.09     27.38 o 
   1   6  20       12.96        9.84      8.03 o 
   2   6  20        0.33       -2.35      6.90 o 
   3   6  20      119.10      122.42     23.07 o 
   4   6  20       76.99       86.01     21.24 o 
   5   6  20       43.87       51.56     18.55 o 
   6   6  20       28.25       21.21     19.48 o 
   1   7  20       40.83       36.57     16.15 o 
   2   7  20       79.18       86.37     20.52 o 
   3   7  20       46.92       24.49     16.41 o 
   4   7  20       35.13       48.62     17.96 o 
   5   7  20       20.51       13.96     17.42 o 
   6   7  20       20.20        1.65     17.70 o 
   1   8  20       11.06        0.08     13.70 o 
   2   8  20       12.97        8.21     15.53 o 
   3   8  20        5.34        5.94     15.69 o 
   4   8  20       14.78       18.17     16.67 o 
   5   8  20       59.81       67.97     21.93 o 
   1   9  20      155.13      152.53     24.77 o 
   2   9  20       24.30       14.24     17.37 o 
   3   9  20        5.73      -14.01     14.01 o 
   4   9  20       20.87       32.28     16.90 o 
   5   9  20       27.98       33.24     20.10 o 
   1  10  20       56.77       81.67     21.13 o 
   2  10  20       32.44       44.64     20.15 o 
   3  10  20       17.62        9.26     17.78 o 
   4  10  20       92.67       98.68     24.33 o 
   2  11  20        4.45      -12.90     15.48 o 
   3  11  20       17.95       19.53     19.84 o 
   2   0  21      310.71      296.69     20.94 o 
   4   0  21       96.39      106.52     21.24 o 
   1   1  21      231.64      216.69     11.23 o 
   2   1  21       16.08       11.02      6.67 o 
   3   1  21      235.23      220.74     13.70 o 
   4   1  21        5.26        5.77      9.54 o 
   5   1  21       24.68       41.52     17.16 o 
   1   2  21        1.71        5.97      5.46 o 
   2   2  21       68.71       79.27      9.48 o 
   3   2  21      185.40      178.43     15.79 o 
   4   2  21        1.48       -7.88      7.88 o 
   5   2  21       10.08       22.19     17.03 o 
   1   3  21       70.33       85.39      9.58 o 
   2   3  21      330.82      320.81     15.52 o 
   3   3  21      102.21       97.50     10.49 o 
   4   3  21      276.87      325.40     19.76 o 
   5   3  21       12.89       15.15     17.16 o 
   6   3  21       14.35       17.06     18.27 o 
   1   4  21      416.70      430.17     17.48 o 
   2   4  21      150.16      163.34     11.85 o 
   3   4  21      744.54      772.57     64.09 o 
   4   4  21       35.97       45.96     18.94 o 
   5   4  21       94.92      106.29     23.15 o 
   6   4  21       19.99       23.12     18.99 o 
   1   5  21       42.28       43.36      7.99 o 
   2   5  21       87.84       71.18     11.53 o 
   3   5  21       72.02       75.44     11.31 o 
   4   5  21      115.43      162.75     24.75 o 
   5   5  21       39.61       27.56     18.27 o 
   6   5  21       22.39       17.52     17.86 o 
   1   6  21       16.29       12.91      8.34 o 
   2   6  21       95.52       86.73     11.82 o 
   3   6  21       28.84        5.37     14.17 o 
   4   6  21       47.62       39.20     18.22 o 
   5   6  21       18.17       18.09     17.83 o 
   6   6  21        1.41      -17.37     17.37 o 
   1   7  21       27.18       32.51     16.70 o 
   2   7  21       49.03       67.64     20.10 o 
   3   7  21      102.00      103.71     22.86 o 
   4   7  21        7.17       24.13     17.78 o 
   5   7  21       16.26       27.38     17.88 o 
   1   8  21        7.05       29.03     16.70 o 
   2   8  21        2.44       25.83     17.01 o 
   3   8  21       18.70       -7.77     14.09 o 
   4   8  21       12.58       37.06     18.14 o 
   5   8  21       25.70       42.09     19.82 o 
   1   9  21       52.35       85.34     22.22 o 
   2   9  21        7.62      -10.37     13.24 o 
   3   9  21       12.60       11.12     17.13 o 
   4   9  21        3.44       16.72     18.01 o 
   1  10  21        7.25       12.90     17.21 o 
   2  10  21       19.20       57.73     22.12 o 
   3  10  21       38.68       45.03     21.60 o 
   1  11  21        7.51       -6.43     15.23 o 
   0   0  22      143.95      145.70     20.08 o 
   2   0  22        0.95       -1.64     10.34 o 
   4   0  22      253.19      200.04     26.14 o 
   0   1  22       34.36       34.67      9.35 o 
   1   1  22      103.33      100.25      8.90 o 
   2   1  22       31.29       38.16      7.11 o 
   3   1  22      107.01       94.76     11.01 o 
   4   1  22       23.18       33.32     11.38 o 
   5   1  22       31.05       25.31     17.78 o 
   0   2  22       92.36       91.41     19.77 o 
   1   2  22       13.83       22.23      6.38 o 
   2   2  22        3.79       10.24      7.12 o 
   3   2  22       74.51       73.37     10.14 o 
   4   2  22       57.22       46.39     11.65 o 
   5   2  22       13.07        6.06     14.89 o 
   0   3  22       22.35       23.20      9.92 o 
   1   3  22       28.76       19.98      6.35 o 
   2   3  22        4.15        4.84      6.91 o 
   3   3  22      223.24      213.07     14.03 o 
   4   3  22      183.75      170.36     15.61 o 
   5   3  22       16.55        5.16     15.72 o 
   6   3  22      126.70      122.99     26.27 o 
   0   4  22        9.19        3.21      7.90 o 
   1   4  22      162.82      171.25     12.31 o 
   2   4  22       21.75       13.60      7.11 o 
   3   4  22      117.77      127.34     13.89 o 
   4   4  22       31.50       -5.52     14.53 o 
   5   4  22       55.29       29.11     19.53 o 
   0   5  22       78.74       87.95     12.85 o 
   1   5  22       18.23       17.56      7.42 o 
   2   5  22       37.86       22.94      9.85 o 
   3   5  22       22.37       43.12     18.12 o 
   4   5  22      118.80      128.17     24.26 o 
   5   5  22       49.08       44.41     19.12 o 
   0   6  22        2.72       -4.59     11.64 o 
   1   6  22       43.13       39.56     10.32 o 
   2   6  22       20.20      -10.24     13.86 o 
   3   6  22       19.25       17.60     16.46 o 
   4   6  22       41.55       12.93     15.69 o 
   5   6  22        6.62       10.40     18.48 o 
   1   7  22       24.61       11.04     15.04 o 
   2   7  22       10.37       -0.23     14.09 o 
   3   7  22       10.65       14.37     15.69 o 
   4   7  22       27.80       30.09     19.35 o 
   1   8  22       32.23       16.15     16.46 o 
   2   8  22       32.32       49.88     19.59 o 
   3   8  22        6.86       -5.06     15.33 o 
   4   8  22       63.54       55.07     22.84 o 
   1   9  22       28.51       30.35     18.19 o 
   2   9  22       20.47       30.58     17.62 o 
   3   9  22       13.10        2.92     16.75 o 
   1  10  22       20.24       23.12     19.48 o 
   2  10  22        2.70       25.83     19.17 o 
   2   0  23      119.51      151.24     18.22 o 
   4   0  23       47.39       61.47     20.44 o 
   1   1  23       27.42       20.91      6.81 o 
   2   1  23      122.70      134.42     10.42 o 
   3   1  23       12.03        7.94      7.57 o 
   4   1  23        4.22       11.70      7.97 o 
   5   1  23        9.11       25.29     18.09 o 
   1   2  23        7.18       17.31      6.46 o 
   2   2  23       68.28       57.42      8.34 o 
   3   2  23        7.65        6.61      7.59 o 
   4   2  23       46.65       45.39     11.30 o 
   5   2  23       32.23       30.68     18.68 o 
   1   3  23       60.05       39.75      7.45 o 
   2   3  23       34.16       27.24      8.44 o 
   3   3  23      212.25      218.60     14.43 o 
   4   3  23        6.05      -13.26     13.26 o 
   5   3  23       18.42      -14.37     17.08 o 
   1   4  23        1.10        6.89      6.25 o 
   2   4  23       55.22       66.53      9.98 o 
   3   4  23      115.20      122.64     14.50 o 
   4   4  23       85.93       96.20     23.79 o 
   5   4  23       41.67       37.65     19.61 o 
   1   5  23       16.92        7.85      7.26 o 
   2   5  23      128.14      130.31     14.51 o 
   3   5  23        1.52       -7.48     13.83 o 
   4   5  23       35.78       57.75     20.70 o 
   5   5  23       52.43       48.57     21.47 o 
   1   6  23       13.60        5.27      8.38 o 
   2   6  23        5.86        0.57     16.67 o 
   3   6  23      169.60      127.40     24.70 o 
   4   6  23        7.85        7.20     16.67 o 
   1   7  23        4.06       13.03     17.81 o 
   2   7  23       64.08       69.49     20.64 o 
   3   7  23       77.20      125.31     26.68 o 
   4   7  23       39.50       48.28     22.12 o 
   1   8  23       13.52       18.45     18.61 o 
   2   8  23       13.94       41.00     20.36 o 
   3   8  23       28.16       53.93     23.12 o 
   1   9  23        0.29      -14.81     14.81 o 
   0   0  24       44.57       50.73     16.36 o 
   2   0  24      117.35      137.57     15.22 o 
   4   0  24       28.46       26.68     16.83 o 
   0   1  24        8.66        0.93      8.15 o 
   1   1  24        8.60       10.66      6.55 o 
   2   1  24       20.93       17.00      6.89 o 
   3   1  24       16.26       14.44      8.60 o 
   4   1  24       19.92       27.38      9.55 o 
   5   1  24       21.52       27.30     18.06 o 
   0   2  24        7.47        3.83     14.17 o 
   1   2  24       11.50       17.15      6.82 o 
   2   2  24       32.19       34.10      7.82 o 
   3   2  24       13.08       22.32     10.65 o 
   4   2  24       23.62       23.84     10.79 o 
   0   3  24       59.81       77.65     13.22 o 
   1   3  24       20.93       19.93      7.32 o 
   2   3  24       11.98       14.84      7.71 o 
   3   3  24      105.73       92.97     11.70 o 
   4   3  24       44.53       34.42     17.96 o 
   0   4  24       44.19       36.89     11.51 o 
   1   4  24       35.00       26.54      7.68 o 
   2   4  24       34.64       19.97      8.72 o 
   3   4  24       50.66       36.70     17.99 o 
   4   4  24       28.11        0.10     17.19 o 
   0   5  24       42.16       31.07     11.25 o 
   1   5  24       10.76       21.32      7.23 o 
   2   5  24      131.49      170.44     27.07 o 
   3   5  24       23.92       36.00     19.04 o 
   4   5  24       17.60        2.97     17.96 o 
   0   6  24        3.44       25.21     16.57 o 
   1   6  24      123.34      188.07     28.08 o 
   2   6  24        2.56       11.92     17.19 o 
   3   6  24        7.20       14.09     17.86 o 
   0   7  24       81.02      105.72     24.44 o 
   1   7  24        8.60       11.79     16.13 o 
   2   7  24       14.41       32.70     19.02 o 
   0   8  24       19.83       28.39     19.82 o 
   1   8  24       18.45       -0.46     17.42 o 
   2   0  25       67.02       58.45     12.73 o 
   4   0  25       60.28       52.08     25.20 o 
   1   1  25       28.20       13.47      7.24 o 
   2   1  25       20.63       14.58      7.22 o 
   3   1  25       81.84       66.53      9.69 o 
   4   1  25       21.40        9.07      9.20 o 
   1   2  25       21.42       25.08      7.28 o 
   2   2  25       29.58       22.73      7.86 o 
   3   2  25      115.12       95.05     12.35 o 
   4   2  25       36.96       32.98     19.97 o 
   1   3  25       46.56       37.93      8.52 o 
   2   3  25       80.52       82.70      9.87 o 
   3   3  25        1.45        8.19     10.14 o 
   1   4  25       46.06       38.91      9.73 o 
   2   4  25       11.33       10.05      8.32 o 
   3   4  25       93.73      160.51     27.64 o 
   1   5  25        7.80       -6.40      6.89 o 
   2   5  25        1.64       -0.59     16.77 o 
   1   6  25        5.20        2.26     16.85 o 
   2   6  25       35.75        3.12     17.62 o 
   0   0  26      128.43      159.40     24.26 o 
   2   0  26        5.87       -8.80      8.80 o 
   0   1  26       52.39       61.90     13.08 o 
   1   1  26       45.15       40.74      8.82 o 
   2   1  26       17.95       11.94      7.52 o 
   3   1  26        6.58       11.31      8.70 o 
   0   2  26       56.86       45.67     13.13 o 
   1   2  26       15.49       20.38      8.08 o 
   2   2  26        4.09        0.82      7.23 o 
   3   2  26        3.28       10.78      8.16 o 
   0   3  26      150.65      153.43     34.11 o 
   1   3  26       13.58       10.04      7.53 o 
   2   3  26       20.32       10.70      7.91 o 
   0   4  26       42.41       37.52     12.43 o 
   1   4  26       57.63       67.90     10.02 o 
   2   4  26        9.55       22.15     10.12 o 
   0   5  26       38.15       50.21     13.13 o 
   1   5  26        8.70       10.73     12.37 o 
   2   0  27       29.17       35.61     13.28 o 
   1   1  27       16.11       10.46      8.21 o 
   2   1  27        5.01       14.14      8.41 o 
   1   2  27       14.79       14.79      8.28 o 
   2   2  27       33.62       30.55     11.36 o 
   1   3  27       59.11       71.90     12.66 o 
                                                 
